# Supplementary material for: A global model for predicting the arrival of imported dengue infections
Source: PLoS One. 2019 Dec 4;14(12):e0225193. doi: 10.1371/journal.pone.0225193 (PMC6892502; doi:10.1371/journal.pone.0225193)
Supplement: S2 File — (CSV) [file pone.0225193.s002.csv]

	1	2	3	4	5	6	7	8	9	10	11	12
Aceh	27.407005666666667	27.407005666666667	18.271337111111112	9.135668555555556	9.135668555555556	9.135668555555556	9.135668555555556	9.135668555555556	9.135668555555556	9.135668555555556	9.135668555555556	18.271337111111112
Acre	88.2033202	176.4066404	176.4066404	176.4066404	88.2033202	88.2033202	88.2033202	88.2033202	88.2033202	88.2033202	88.2033202	88.2033202
Afghanistan	20.283780891666666	20.283780891666666	20.283780891666666	20.283780891666666	20.283780891666666	20.283780891666666	20.283780891666666	20.283780891666666	20.283780891666666	20.283780891666666	20.283780891666666	20.283780891666666
Aguascalientes	0.0	0.0	0.0	0.0	0.0	0.0	65.26414559239315	170.86375140760688	170.86375140760688	65.26414559239315	0.0	0.0
Alabama	0.0	0.0	0.0	0.0	0.0	0.0	0.0	0.0	0.0	0.0	0.0	0.0
Alagoas	166.42917513333333	332.85835026666666	332.85835026666666	332.85835026666666	166.42917513333333	166.42917513333333	166.42917513333333	166.42917513333333	166.42917513333333	166.42917513333333	166.42917513333333	166.42917513333333
Alaska	0.0	0.0	0.0	0.0	0.0	0.0	0.0	0.0	0.0	0.0	0.0	0.0
Albania	0.0	0.0	0.0	0.0	0.0	0.0	0.0	0.0	0.0	0.0	0.0	0.0
Algeria	0.0	0.0	0.0	0.0	0.0	0.0	0.0	0.0	0.0	0.0	0.0	0.0
Amapa	127.36817526666665	254.7363505333333	254.7363505333333	254.7363505333333	127.36817526666665	127.36817526666665	127.36817526666665	127.36817526666665	127.36817526666665	127.36817526666665	127.36817526666665	127.36817526666665
Amazonas	98.77522553333333	197.55045106666665	197.55045106666665	197.55045106666665	98.77522553333333	98.77522553333333	98.77522553333333	98.77522553333333	98.77522553333333	98.77522553333333	98.77522553333333	98.77522553333333
American Samoa	100.94421288888888	201.88842577777777	302.83263866666664	302.83263866666664	201.88842577777777	100.94421288888888	100.94421288888888	100.94421288888888	100.94421288888888	100.94421288888888	100.94421288888888	100.94421288888888
Andorra	0.0	0.0	0.0	0.0	0.0	0.0	0.0	0.0	0.0	0.0	0.0	0.0
Angola	26.023542808333335	26.023542808333335	26.023542808333335	26.023542808333335	26.023542808333335	26.023542808333335	26.023542808333335	26.023542808333335	26.023542808333335	26.023542808333335	26.023542808333335	26.023542808333335
Antigua and Barbuda	133.96529216666667	133.96529216666667	133.96529216666667	133.96529216666667	133.96529216666667	133.96529216666667	133.96529216666667	133.96529216666667	133.96529216666667	133.96529216666667	133.96529216666667	133.96529216666667
Argentina	33.65660683333334	100.9698205	134.6264273333333	100.9698205	33.65660683333334	0.0	0.0	0.0	0.0	0.0	0.0	0.0
Arizona	0.0	0.0	0.0	0.0	0.0	0.0	0.0	0.0	0.0	0.0	0.0	0.0
Arkansas	0.0	0.0	0.0	0.0	0.0	0.0	0.0	0.0	0.0	0.0	0.0	0.0
Armenia	0.0	0.0	0.0	0.0	0.0	0.0	0.0	0.0	0.0	0.0	0.0	0.0
Australia	0.6867772484285715	1.373554496857143	1.373554496857143	0.6867772484285715	0.6867772484285715	0.6867772484285715	0.6867772484285715	0.6867772484285715	0.6867772484285715	0.6867772484285715	0.6867772484285715	0.6867772484285715
Austria	0.0	0.0	0.0	0.0	0.0	0.0	0.0	0.0	0.0	0.0	0.0	0.0
Azerbaijan	0.0	0.0	0.0	0.0	0.0	0.0	0.0	0.0	0.0	0.0	0.0	0.0
Bahia	85.54282244444444	171.08564488888888	256.62846733333333	256.62846733333333	171.08564488888888	85.54282244444444	85.54282244444444	85.54282244444444	85.54282244444444	85.54282244444444	85.54282244444444	85.54282244444444
Bahrain	0.0	0.0	0.0	0.0	0.0	0.0	0.0	0.0	0.0	0.0	0.0	0.0
Baja California	31.8300544	31.8300544	31.8300544	31.8300544	31.8300544	31.8300544	31.8300544	63.6601088	63.6601088	31.8300544	31.8300544	31.8300544
Baja California Sur	49.72263434999999	49.72263434999999	49.72263434999999	49.72263434999999	49.72263434999999	49.72263434999999	49.72263434999999	99.44526869999999	99.44526869999999	49.72263434999999	49.72263434999999	49.72263434999999
Bali	179.78466083333333	179.78466083333333	119.85644055555555	59.928220277777775	59.928220277777775	59.928220277777775	59.928220277777775	59.928220277777775	59.928220277777775	59.928220277777775	59.928220277777775	119.85644055555555
Bangka-Belitung Islands	27.496983216666667	27.496983216666667	18.331322144444446	9.165661072222223	9.165661072222223	9.165661072222223	9.165661072222223	9.165661072222223	9.165661072222223	9.165661072222223	9.165661072222223	18.331322144444446
Bangladesh	53.06106953571428	53.06106953571428	53.06106953571428	53.06106953571428	53.06106953571428	53.06106953571428	106.12213907142856	106.12213907142856	53.06106953571428	53.06106953571428	53.06106953571428	53.06106953571428
Banten	669.4727438333333	669.4727438333333	446.31516255555556	223.15758127777778	223.15758127777778	223.15758127777778	223.15758127777778	223.15758127777778	223.15758127777778	223.15758127777778	223.15758127777778	446.31516255555556
Barbados	289.40841291666663	289.40841291666663	289.40841291666663	289.40841291666663	289.40841291666663	289.40841291666663	289.40841291666663	289.40841291666663	289.40841291666663	289.40841291666663	289.40841291666663	289.40841291666663
Belarus	0.0	0.0	0.0	0.0	0.0	0.0	0.0	0.0	0.0	0.0	0.0	0.0
Belgium	0.0	0.0	0.0	0.0	0.0	0.0	0.0	0.0	0.0	0.0	0.0	0.0
Belize	405.92341224999996	405.92341224999996	405.92341224999996	405.92341224999996	405.92341224999996	405.92341224999996	405.92341224999996	405.92341224999996	405.92341224999996	405.92341224999996	405.92341224999996	405.92341224999996
Bengkulu	78.58314579999998	78.58314579999998	52.38876386666666	26.19438193333333	26.19438193333333	26.19438193333333	26.19438193333333	26.19438193333333	26.19438193333333	26.19438193333333	26.19438193333333	52.38876386666666
Benin	63.973555266666665	63.973555266666665	63.973555266666665	63.973555266666665	63.973555266666665	63.973555266666665	63.973555266666665	63.973555266666665	63.973555266666665	63.973555266666665	63.973555266666665	63.973555266666665
Bermuda	0.0	0.0	0.0	0.0	0.0	0.0	0.0	0.0	0.0	0.0	0.0	0.0
Bhutan	29.507628177777775	29.507628177777775	29.507628177777775	29.507628177777775	29.507628177777775	29.507628177777775	29.507628177777775	59.01525635555555	88.52288453333333	88.52288453333333	59.01525635555555	29.507628177777775
Bolivia	169.601175	254.40176250000002	254.40176250000002	169.601175	84.8005875	84.8005875	84.8005875	84.8005875	84.8005875	84.8005875	84.8005875	84.8005875
Bosnia and Herzegovina	0.0	0.0	0.0	0.0	0.0	0.0	0.0	0.0	0.0	0.0	0.0	0.0
Botswana	0.0	0.0	0.0	0.0	0.0	0.0	0.0	0.0	0.0	0.0	0.0	0.0
Brunei	182.88514533333333	182.88514533333333	182.88514533333333	182.88514533333333	182.88514533333333	182.88514533333333	182.88514533333333	182.88514533333333	182.88514533333333	182.88514533333333	182.88514533333333	182.88514533333333
Bulgaria	0.0	0.0	0.0	0.0	0.0	0.0	0.0	0.0	0.0	0.0	0.0	0.0
Burkina Faso	26.342244873333332	26.342244873333332	26.342244873333332	26.342244873333332	26.342244873333332	26.342244873333332	26.342244873333332	26.342244873333332	52.684489746666664	52.684489746666664	52.684489746666664	26.342244873333332
Burundi	29.901281316666665	29.901281316666665	29.901281316666665	29.901281316666665	29.901281316666665	29.901281316666665	29.901281316666665	29.901281316666665	29.901281316666665	29.901281316666665	29.901281316666665	29.901281316666665
California	0.0	0.0	0.0	0.0	0.0	0.0	0.0	0.0	0.0	0.0	0.0	0.0
Cambodia	91.99948811111109	91.99948811111109	91.99948811111109	91.99948811111109	91.99948811111109	183.99897622222218	275.9984643333333	275.9984643333333	183.99897622222218	91.99948811111109	91.99948811111109	91.99948811111109
Cameroon	49.263390025	49.263390025	49.263390025	49.263390025	49.263390025	49.263390025	49.263390025	49.263390025	49.263390025	49.263390025	49.263390025	49.263390025
Campeche	204.24817707142856	204.24817707142856	204.24817707142856	204.24817707142856	204.24817707142856	204.24817707142856	204.24817707142856	408.4963541428571	408.4963541428571	204.24817707142856	204.24817707142856	204.24817707142856
Canada	0.0	0.0	0.0	0.0	0.0	0.0	0.0	0.0	0.0	0.0	0.0	0.0
Cape Verde	71.39128897500001	71.39128897500001	71.39128897500001	71.39128897500001	71.39128897500001	71.39128897500001	71.39128897500001	71.39128897500001	71.39128897500001	71.39128897500001	71.39128897500001	71.39128897500001
Ceara	155.0233964	310.0467928	310.0467928	310.0467928	155.0233964	155.0233964	155.0233964	155.0233964	155.0233964	155.0233964	155.0233964	155.0233964
Central African Republic	31.371608724999998	31.371608724999998	31.371608724999998	31.371608724999998	31.371608724999998	31.371608724999998	31.371608724999998	31.371608724999998	31.371608724999998	31.371608724999998	31.371608724999998	31.371608724999998
Central Java	864.3963211666667	864.3963211666667	576.2642141111111	288.13210705555554	288.13210705555554	288.13210705555554	288.13210705555554	288.13210705555554	288.13210705555554	288.13210705555554	288.13210705555554	576.2642141111111
Central Kalimantan	66.58013421666666	66.58013421666666	44.38675614444445	22.193378072222224	22.193378072222224	22.193378072222224	22.193378072222224	22.193378072222224	22.193378072222224	22.193378072222224	22.193378072222224	44.38675614444445
Central Sulawesi	145.65792108333335	145.65792108333335	97.10528072222223	48.552640361111116	48.552640361111116	48.552640361111116	48.552640361111116	48.552640361111116	48.552640361111116	48.552640361111116	48.552640361111116	97.10528072222223
Chad	24.550169808333333	24.550169808333333	24.550169808333333	24.550169808333333	24.550169808333333	24.550169808333333	24.550169808333333	24.550169808333333	24.550169808333333	24.550169808333333	24.550169808333333	24.550169808333333
Chiapas	157.31635742857142	157.31635742857142	157.31635742857142	157.31635742857142	157.31635742857142	157.31635742857142	157.31635742857142	314.63271485714284	314.63271485714284	157.31635742857142	157.31635742857142	157.31635742857142
Chihuahua	32.114481721428575	32.114481721428575	32.114481721428575	32.114481721428575	32.114481721428575	32.114481721428575	32.114481721428575	64.22896344285715	64.22896344285715	32.114481721428575	32.114481721428575	32.114481721428575
Chile	0.0	0.0	0.0	0.0	0.0	0.0	0.0	0.0	0.0	0.0	0.0	0.0
China	7.148902550000001	7.148902550000001	7.148902550000001	7.148902550000001	7.148902550000001	7.148902550000001	14.297805100000001	21.44670765	21.44670765	14.297805100000001	7.148902550000001	7.148902550000001
Coahuila	43.226217071428565	43.226217071428565	43.226217071428565	43.226217071428565	43.226217071428565	43.226217071428565	43.226217071428565	86.45243414285713	86.45243414285713	43.226217071428565	43.226217071428565	43.226217071428565
Colima	206.21825135714283	206.21825135714283	206.21825135714283	206.21825135714283	206.21825135714283	206.21825135714283	206.21825135714283	412.43650271428567	412.43650271428567	206.21825135714283	206.21825135714283	206.21825135714283
Colombia	70.5318468	70.5318468	70.5318468	70.5318468	70.5318468	141.0636936	211.59554039999998	211.59554039999998	211.59554039999998	141.0636936	70.5318468	70.5318468
Colorado	0.0	0.0	0.0	0.0	0.0	0.0	0.0	0.0	0.0	0.0	0.0	0.0
Comoros	53.652533758333334	53.652533758333334	53.652533758333334	53.652533758333334	53.652533758333334	53.652533758333334	53.652533758333334	53.652533758333334	53.652533758333334	53.652533758333334	53.652533758333334	53.652533758333334
Congo	29.465065433333333	29.465065433333333	29.465065433333333	29.465065433333333	29.465065433333333	29.465065433333333	29.465065433333333	29.465065433333333	29.465065433333333	29.465065433333333	29.465065433333333	29.465065433333333
Connecticut	0.0	0.0	0.0	0.0	0.0	0.0	0.0	0.0	0.0	0.0	0.0	0.0
Costa Rica	87.01611008333334	87.01611008333334	87.01611008333334	87.01611008333334	87.01611008333334	87.01611008333334	87.01611008333334	87.01611008333334	87.01611008333334	87.01611008333334	87.01611008333334	87.01611008333334
Cote d'Ivoire	90.18993375000001	90.18993375000001	90.18993375000001	90.18993375000001	90.18993375000001	90.18993375000001	90.18993375000001	90.18993375000001	90.18993375000001	90.18993375000001	90.18993375000001	90.18993375000001
Croatia	0.0	0.0	0.0	0.0	0.0	0.0	0.0	0.0	0.0	0.0	0.0	0.0
Cuba	163.92751741666666	163.92751741666666	163.92751741666666	163.92751741666666	163.92751741666666	163.92751741666666	163.92751741666666	163.92751741666666	163.92751741666666	163.92751741666666	163.92751741666666	163.92751741666666
Cyprus	0.0	0.0	0.0	0.0	0.0	0.0	0.0	0.0	0.0	0.0	0.0	0.0
Czech Republic	0.0	0.0	0.0	0.0	0.0	0.0	0.0	0.0	0.0	0.0	0.0	0.0
Delaware	0.0	0.0	0.0	0.0	0.0	0.0	0.0	0.0	0.0	0.0	0.0	0.0
Democratic Republic of the Congo	30.12136319166667	30.12136319166667	30.12136319166667	30.12136319166667	30.12136319166667	30.12136319166667	30.12136319166667	30.12136319166667	30.12136319166667	30.12136319166667	30.12136319166667	30.12136319166667
Denmark	0.0	0.0	0.0	0.0	0.0	0.0	0.0	0.0	0.0	0.0	0.0	0.0
District of Columbia	0.0	0.0	0.0	0.0	0.0	0.0	0.0	0.0	0.0	0.0	0.0	0.0
Distrito Federal	104.28849866666667	208.57699733333334	208.57699733333334	208.57699733333334	104.28849866666667	104.28849866666667	104.28849866666667	104.28849866666667	104.28849866666667	104.28849866666667	104.28849866666667	104.28849866666667
Djibouti	25.91764135833333	25.91764135833333	25.91764135833333	25.91764135833333	25.91764135833333	25.91764135833333	25.91764135833333	25.91764135833333	25.91764135833333	25.91764135833333	25.91764135833333	25.91764135833333
Dominica	310.8521069166666	310.8521069166666	310.8521069166666	310.8521069166666	310.8521069166666	310.8521069166666	310.8521069166666	310.8521069166666	310.8521069166666	310.8521069166666	310.8521069166666	310.8521069166666
Dominican Republic	167.2426580833333	167.2426580833333	167.2426580833333	167.2426580833333	167.2426580833333	334.4853161666666	501.72797425	668.9706323333332	668.9706323333332	501.72797425	334.4853161666666	167.2426580833333
Durango	35.81420944285714	35.81420944285714	35.81420944285714	35.81420944285714	35.81420944285714	35.81420944285714	35.81420944285714	71.62841888571428	71.62841888571428	35.81420944285714	35.81420944285714	35.81420944285714
East Java	865.1678348333332	865.1678348333332	576.7785565555555	288.38927827777775	288.38927827777775	288.38927827777775	288.38927827777775	288.38927827777775	288.38927827777775	288.38927827777775	288.38927827777775	576.7785565555555
East Kalimantan	388.2852679999999	388.2852679999999	258.8568453333333	129.42842266666665	129.42842266666665	129.42842266666665	129.42842266666665	129.42842266666665	129.42842266666665	129.42842266666665	129.42842266666665	258.8568453333333
East Nusa Tenggara	346.6355483333333	346.6355483333333	231.09036555555554	115.54518277777777	115.54518277777777	115.54518277777777	115.54518277777777	115.54518277777777	115.54518277777777	115.54518277777777	115.54518277777777	231.09036555555554
Ecuador	23.477013662962957	46.954027325925914	70.43104098888888	93.90805465185183	93.90805465185183	93.90805465185183	70.43104098888888	46.954027325925914	23.477013662962957	23.477013662962957	23.477013662962957	23.477013662962957
Egypt	39.65540628333333	39.65540628333333	39.65540628333333	39.65540628333333	39.65540628333333	39.65540628333333	39.65540628333333	39.65540628333333	39.65540628333333	39.65540628333333	39.65540628333333	39.65540628333333
El Salvador	286.7023785833333	286.7023785833333	286.7023785833333	286.7023785833333	286.7023785833333	286.7023785833333	286.7023785833333	286.7023785833333	286.7023785833333	286.7023785833333	286.7023785833333	286.7023785833333
England	0.0	0.0	0.0	0.0	0.0	0.0	0.0	0.0	0.0	0.0	0.0	0.0
Equatorial Guinea	58.442862	58.442862	58.442862	58.442862	58.442862	58.442862	58.442862	58.442862	58.442862	58.442862	58.442862	58.442862
Eritrea	22.724543775	22.724543775	22.724543775	22.724543775	22.724543775	22.724543775	22.724543775	22.724543775	22.724543775	22.724543775	22.724543775	22.724543775
Espirito Santo	165.70901186666666	331.4180237333333	331.4180237333333	331.4180237333333	165.70901186666666	165.70901186666666	165.70901186666666	165.70901186666666	165.70901186666666	165.70901186666666	165.70901186666666	165.70901186666666
Estonia	0.0	0.0	0.0	0.0	0.0	0.0	0.0	0.0	0.0	0.0	0.0	0.0
Ethiopia	2.2707171241666666	2.2707171241666666	2.2707171241666666	2.2707171241666666	2.2707171241666666	2.2707171241666666	2.2707171241666666	2.2707171241666666	2.2707171241666666	2.2707171241666666	2.2707171241666666	2.2707171241666666
Federated States of Micronesia	71.61124078333333	71.61124078333333	71.61124078333333	71.61124078333333	71.61124078333333	71.61124078333333	71.61124078333333	71.61124078333333	71.61124078333333	71.61124078333333	71.61124078333333	71.61124078333333
Fiji	248.41509475	248.41509475	248.41509475	248.41509475	248.41509475	248.41509475	248.41509475	248.41509475	248.41509475	248.41509475	248.41509475	248.41509475
Finland	0.0	0.0	0.0	0.0	0.0	0.0	0.0	0.0	0.0	0.0	0.0	0.0
Florida	3.3957142141666665	3.3957142141666665	3.3957142141666665	3.3957142141666665	3.3957142141666665	3.3957142141666665	3.3957142141666665	3.3957142141666665	3.3957142141666665	3.3957142141666665	3.3957142141666665	3.3957142141666665
France	0.0	0.0	0.0	0.0	0.0	0.0	0.0	0.0	0.0	0.0	0.0	0.0
Gabon	65.360657	65.360657	65.360657	65.360657	65.360657	65.360657	65.360657	65.360657	65.360657	65.360657	65.360657	65.360657
Georgia	0.0	0.0	0.0	0.0	0.0	0.0	0.0	0.0	0.0	0.0	0.0	0.0
Georgia US	0.0	0.0	0.0	0.0	0.0	0.0	0.0	0.0	0.0	0.0	0.0	0.0
Germany	0.0	0.0	0.0	0.0	0.0	0.0	0.0	0.0	0.0	0.0	0.0	0.0
Ghana	79.11373584166667	79.11373584166667	79.11373584166667	79.11373584166667	79.11373584166667	79.11373584166667	79.11373584166667	79.11373584166667	79.11373584166667	79.11373584166667	79.11373584166667	79.11373584166667
Goias	161.053113	322.106226	322.106226	322.106226	161.053113	161.053113	161.053113	161.053113	161.053113	161.053113	161.053113	161.053113
Gorontalo	12.918273563333333	12.918273563333333	8.612182375555555	4.306091187777778	4.306091187777778	4.306091187777778	4.306091187777778	4.306091187777778	4.306091187777778	4.306091187777778	4.306091187777778	8.612182375555555
Greece	0.0	0.0	0.0	0.0	0.0	0.0	0.0	0.0	0.0	0.0	0.0	0.0
Greenland	0.0	0.0	0.0	0.0	0.0	0.0	0.0	0.0	0.0	0.0	0.0	0.0
Grenada	255.45008925000002	255.45008925000002	255.45008925000002	255.45008925000002	255.45008925000002	255.45008925000002	255.45008925000002	255.45008925000002	255.45008925000002	255.45008925000002	255.45008925000002	255.45008925000002
Guam	0.0	0.0	0.0	0.0	0.0	0.0	0.0	0.0	0.0	0.0	0.0	0.0
Guanajuato	44.98222777142856	44.98222777142856	44.98222777142856	44.98222777142856	44.98222777142856	44.98222777142856	44.98222777142856	89.96445554285712	89.96445554285712	44.98222777142856	44.98222777142856	44.98222777142856
Guatemala	43.52311909	43.52311909	43.52311909	43.52311909	43.52311909	87.04623818	130.56935726999998	130.56935726999998	130.56935726999998	87.04623818	43.52311909	43.52311909
Guerrero	207.2500867142857	207.2500867142857	207.2500867142857	207.2500867142857	207.2500867142857	207.2500867142857	207.2500867142857	414.5001734285714	414.5001734285714	207.2500867142857	207.2500867142857	207.2500867142857
Guinea	39.985603225	39.985603225	39.985603225	39.985603225	39.985603225	39.985603225	39.985603225	39.985603225	39.985603225	39.985603225	39.985603225	39.985603225
Guinea-Bissau	61.92829979166666	61.92829979166666	61.92829979166666	61.92829979166666	61.92829979166666	61.92829979166666	61.92829979166666	61.92829979166666	61.92829979166666	61.92829979166666	61.92829979166666	61.92829979166666
Guyana	362.41661116666666	362.41661116666666	362.41661116666666	362.41661116666666	362.41661116666666	362.41661116666666	362.41661116666666	362.41661116666666	362.41661116666666	362.41661116666666	362.41661116666666	362.41661116666666
Haiti	158.68115683333335	158.68115683333335	158.68115683333335	158.68115683333335	158.68115683333335	158.68115683333335	158.68115683333335	158.68115683333335	158.68115683333335	158.68115683333335	158.68115683333335	158.68115683333335
Hawaii	3.9872037708333337	3.9872037708333337	3.9872037708333337	3.9872037708333337	3.9872037708333337	3.9872037708333337	3.9872037708333337	3.9872037708333337	3.9872037708333337	3.9872037708333337	3.9872037708333337	3.9872037708333337
Hidalgo	44.924530864285714	44.924530864285714	44.924530864285714	44.924530864285714	44.924530864285714	44.924530864285714	44.924530864285714	89.84906172857143	89.84906172857143	44.924530864285714	44.924530864285714	44.924530864285714
Honduras	256.4692417333333	128.23462086666666	128.23462086666666	128.23462086666666	128.23462086666666	128.23462086666666	128.23462086666666	128.23462086666666	128.23462086666666	128.23462086666666	256.4692417333333	256.4692417333333
Hungary	0.0	0.0	0.0	0.0	0.0	0.0	0.0	0.0	0.0	0.0	0.0	0.0
Iceland	0.0	0.0	0.0	0.0	0.0	0.0	0.0	0.0	0.0	0.0	0.0	0.0
Idaho	0.0	0.0	0.0	0.0	0.0	0.0	0.0	0.0	0.0	0.0	0.0	0.0
Illinois	0.0	0.0	0.0	0.0	0.0	0.0	0.0	0.0	0.0	0.0	0.0	0.0
India	156.79945083333334	156.79945083333334	156.79945083333334	156.79945083333334	313.5989016666667	470.39835250000004	627.1978033333334	627.1978033333334	470.39835250000004	313.5989016666667	156.79945083333334	156.79945083333334
Indiana	0.0	0.0	0.0	0.0	0.0	0.0	0.0	0.0	0.0	0.0	0.0	0.0
Iowa	0.0	0.0	0.0	0.0	0.0	0.0	0.0	0.0	0.0	0.0	0.0	0.0
Iran	0.0	0.0	0.0	0.0	0.0	0.0	0.0	0.0	0.0	0.0	0.0	0.0
Iraq	0.0	0.0	0.0	0.0	0.0	0.0	0.0	0.0	0.0	0.0	0.0	0.0
Ireland	0.0	0.0	0.0	0.0	0.0	0.0	0.0	0.0	0.0	0.0	0.0	0.0
Israel	0.0	0.0	0.0	0.0	0.0	0.0	0.0	0.0	0.0	0.0	0.0	0.0
Italy	0.0	0.0	0.0	0.0	0.0	0.0	0.0	0.0	0.0	0.0	0.0	0.0
Jakarta	868.3116973333333	868.3116973333333	578.8744648888888	289.4372324444444	289.4372324444444	289.4372324444444	289.4372324444444	289.4372324444444	289.4372324444444	289.4372324444444	289.4372324444444	578.8744648888888
Jalisco	129.63276635714283	129.63276635714283	129.63276635714283	129.63276635714283	129.63276635714283	129.63276635714283	129.63276635714283	259.26553271428565	259.26553271428565	129.63276635714283	129.63276635714283	129.63276635714283
Jamaica	355.55704999999995	355.55704999999995	355.55704999999995	355.55704999999995	355.55704999999995	355.55704999999995	355.55704999999995	355.55704999999995	355.55704999999995	355.55704999999995	355.55704999999995	355.55704999999995
Jambi	26.3255538	26.3255538	17.550369200000002	8.775184600000001	8.775184600000001	8.775184600000001	8.775184600000001	8.775184600000001	8.775184600000001	8.775184600000001	8.775184600000001	17.550369200000002
Japan	0.0	0.0	0.0	0.0	0.0	0.0	0.0	0.0	0.0	0.0	0.0	0.0
Jordan	0.0	0.0	0.0	0.0	0.0	0.0	0.0	0.0	0.0	0.0	0.0	0.0
Kansas	0.0	0.0	0.0	0.0	0.0	0.0	0.0	0.0	0.0	0.0	0.0	0.0
Kazakhstan	0.0	0.0	0.0	0.0	0.0	0.0	0.0	0.0	0.0	0.0	0.0	0.0
Kentucky	0.0	0.0	0.0	0.0	0.0	0.0	0.0	0.0	0.0	0.0	0.0	0.0
Kenya	27.831869920000003	27.831869920000003	27.831869920000003	27.831869920000003	55.663739840000005	83.49560976000001	83.49560976000001	83.49560976000001	55.663739840000005	27.831869920000003	27.831869920000003	27.831869920000003
Kiribati	95.57808458333334	95.57808458333334	95.57808458333334	95.57808458333334	95.57808458333334	95.57808458333334	95.57808458333334	95.57808458333334	95.57808458333334	95.57808458333334	95.57808458333334	95.57808458333334
Kuwait	0.0	0.0	0.0	0.0	0.0	0.0	0.0	0.0	0.0	0.0	0.0	0.0
Kyrgyzstan	0.0	0.0	0.0	0.0	0.0	0.0	0.0	0.0	0.0	0.0	0.0	0.0
Lampung	17.62066118333333	17.62066118333333	11.747107455555552	5.873553727777776	5.873553727777776	5.873553727777776	5.873553727777776	5.873553727777776	5.873553727777776	5.873553727777776	5.873553727777776	11.747107455555552
Laos	79.56101888888888	79.56101888888888	79.56101888888888	79.56101888888888	79.56101888888888	159.12203777777776	238.68305666666666	238.68305666666666	159.12203777777776	79.56101888888888	79.56101888888888	79.56101888888888
Latvia	0.0	0.0	0.0	0.0	0.0	0.0	0.0	0.0	0.0	0.0	0.0	0.0
Lebanon	0.0	0.0	0.0	0.0	0.0	0.0	0.0	0.0	0.0	0.0	0.0	0.0
Lesotho	0.0	0.0	0.0	0.0	0.0	0.0	0.0	0.0	0.0	0.0	0.0	0.0
Liberia	66.79353354166666	66.79353354166666	66.79353354166666	66.79353354166666	66.79353354166666	66.79353354166666	66.79353354166666	66.79353354166666	66.79353354166666	66.79353354166666	66.79353354166666	66.79353354166666
Libya	0.0	0.0	0.0	0.0	0.0	0.0	0.0	0.0	0.0	0.0	0.0	0.0
Lithuania	0.0	0.0	0.0	0.0	0.0	0.0	0.0	0.0	0.0	0.0	0.0	0.0
Louisiana	0.0	0.0	0.0	0.0	0.0	0.0	0.0	0.0	0.0	0.0	0.0	0.0
Luxembourg	0.0	0.0	0.0	0.0	0.0	0.0	0.0	0.0	0.0	0.0	0.0	0.0
Mexico	43.876439749999996	43.876439749999996	43.876439749999996	43.876439749999996	43.876439749999996	43.876439749999996	43.876439749999996	87.75287949999999	87.75287949999999	43.876439749999996	43.876439749999996	43.876439749999996
Macedonia	0.0	0.0	0.0	0.0	0.0	0.0	0.0	0.0	0.0	0.0	0.0	0.0
Madagascar	33.64503558333333	33.64503558333333	33.64503558333333	33.64503558333333	33.64503558333333	33.64503558333333	33.64503558333333	33.64503558333333	33.64503558333333	33.64503558333333	33.64503558333333	33.64503558333333
Maine	0.0	0.0	0.0	0.0	0.0	0.0	0.0	0.0	0.0	0.0	0.0	0.0
Malawi	37.2643365	37.2643365	37.2643365	37.2643365	37.2643365	37.2643365	37.2643365	37.2643365	37.2643365	37.2643365	37.2643365	37.2643365
Malaysia	172.05951166666665	86.02975583333333	86.02975583333333	86.02975583333333	86.02975583333333	86.02975583333333	86.02975583333333	172.05951166666665	258.0892675	344.1190233333333	344.1190233333333	258.0892675
Maldives	138.95259094444447	138.95259094444447	138.95259094444447	138.95259094444447	277.90518188888893	416.85777283333334	416.85777283333334	277.90518188888893	138.95259094444447	138.95259094444447	138.95259094444447	138.95259094444447
Mali	26.308197766666666	26.308197766666666	26.308197766666666	26.308197766666666	26.308197766666666	26.308197766666666	26.308197766666666	26.308197766666666	26.308197766666666	26.308197766666666	26.308197766666666	26.308197766666666
Malta	0.0	0.0	0.0	0.0	0.0	0.0	0.0	0.0	0.0	0.0	0.0	0.0
Maluku	347.8490366666666	347.8490366666666	231.89935777777777	115.94967888888888	115.94967888888888	115.94967888888888	115.94967888888888	115.94967888888888	115.94967888888888	115.94967888888888	115.94967888888888	231.89935777777777
Maranhao	145.34573353333334	290.6914670666667	290.6914670666667	290.6914670666667	145.34573353333334	145.34573353333334	145.34573353333334	145.34573353333334	145.34573353333334	145.34573353333334	145.34573353333334	145.34573353333334
Marshall Islands	136.50898441666666	136.50898441666666	136.50898441666666	136.50898441666666	136.50898441666666	136.50898441666666	136.50898441666666	136.50898441666666	136.50898441666666	136.50898441666666	136.50898441666666	136.50898441666666
Maryland	0.0	0.0	0.0	0.0	0.0	0.0	0.0	0.0	0.0	0.0	0.0	0.0
Massachusetts	0.0	0.0	0.0	0.0	0.0	0.0	0.0	0.0	0.0	0.0	0.0	0.0
Mato Grosso	128.625715	257.25143	257.25143	257.25143	128.625715	128.625715	128.625715	128.625715	128.625715	128.625715	128.625715	128.625715
Mato Grosso do Sul	133.71624253333331	267.43248506666663	267.43248506666663	267.43248506666663	133.71624253333331	133.71624253333331	133.71624253333331	133.71624253333331	133.71624253333331	133.71624253333331	133.71624253333331	133.71624253333331
Mauritania	21.009275875	21.009275875	21.009275875	21.009275875	21.009275875	21.009275875	21.009275875	21.009275875	21.009275875	21.009275875	21.009275875	21.009275875
Mauritius	114.909192	114.909192	114.909192	114.909192	114.909192	114.909192	114.909192	114.909192	114.909192	114.909192	114.909192	114.909192
Mexico City	0.0	0.0	0.0	0.0	0.0	0.0	0.0	0.0	0.0	0.0	0.0	0.0
Michigan	0.0	0.0	0.0	0.0	0.0	0.0	0.0	0.0	0.0	0.0	0.0	0.0
Michoacan	62.0123514	62.0123514	62.0123514	62.0123514	62.0123514	62.0123514	62.0123514	124.0247028	124.0247028	62.0123514	62.0123514	62.0123514
Minas Gerais	125.41140293333335	250.8228058666667	250.8228058666667	250.8228058666667	125.41140293333335	125.41140293333335	125.41140293333335	125.41140293333335	125.41140293333335	125.41140293333335	125.41140293333335	125.41140293333335
Minnesota	0.0	0.0	0.0	0.0	0.0	0.0	0.0	0.0	0.0	0.0	0.0	0.0
Mississippi	0.0	0.0	0.0	0.0	0.0	0.0	0.0	0.0	0.0	0.0	0.0	0.0
Missouri	0.0	0.0	0.0	0.0	0.0	0.0	0.0	0.0	0.0	0.0	0.0	0.0
Moldova	0.0	0.0	0.0	0.0	0.0	0.0	0.0	0.0	0.0	0.0	0.0	0.0
Mongolia	0.0	0.0	0.0	0.0	0.0	0.0	0.0	0.0	0.0	0.0	0.0	0.0
Montana	0.0	0.0	0.0	0.0	0.0	0.0	0.0	0.0	0.0	0.0	0.0	0.0
Montenegro	0.0	0.0	0.0	0.0	0.0	0.0	0.0	0.0	0.0	0.0	0.0	0.0
Morelos	204.9338402857143	204.9338402857143	204.9338402857143	204.9338402857143	204.9338402857143	204.9338402857143	204.9338402857143	409.8676805714286	409.8676805714286	204.9338402857143	204.9338402857143	204.9338402857143
Morocco	0.0	0.0	0.0	0.0	0.0	0.0	0.0	0.0	0.0	0.0	0.0	0.0
Mozambique	39.212522324999995	39.212522324999995	39.212522324999995	39.212522324999995	39.212522324999995	39.212522324999995	39.212522324999995	39.212522324999995	39.212522324999995	39.212522324999995	39.212522324999995	39.212522324999995
Myanmar	36.944273655555556	36.944273655555556	36.944273655555556	36.944273655555556	36.944273655555556	73.88854731111111	110.83282096666666	110.83282096666666	73.88854731111111	36.944273655555556	36.944273655555556	36.944273655555556
Namibia	0.0	0.0	0.0	0.0	0.0	0.0	0.0	0.0	0.0	0.0	0.0	0.0
Nayarit	158.98039014285712	158.98039014285712	158.98039014285712	158.98039014285712	158.98039014285712	158.98039014285712	158.98039014285712	317.96078028571424	317.96078028571424	158.98039014285712	158.98039014285712	158.98039014285712
Nebraska	0.0	0.0	0.0	0.0	0.0	0.0	0.0	0.0	0.0	0.0	0.0	0.0
Nepal	139.37948214285714	139.37948214285714	139.37948214285714	139.37948214285714	139.37948214285714	139.37948214285714	139.37948214285714	139.37948214285714	278.7589642857143	278.7589642857143	139.37948214285714	139.37948214285714
Netherlands	0.0	0.0	0.0	0.0	0.0	0.0	0.0	0.0	0.0	0.0	0.0	0.0
Nevada	0.0	0.0	0.0	0.0	0.0	0.0	0.0	0.0	0.0	0.0	0.0	0.0
New Hampshire	0.0	0.0	0.0	0.0	0.0	0.0	0.0	0.0	0.0	0.0	0.0	0.0
New Jersey	0.0	0.0	0.0	0.0	0.0	0.0	0.0	0.0	0.0	0.0	0.0	0.0
New Mexico	0.0	0.0	0.0	0.0	0.0	0.0	0.0	0.0	0.0	0.0	0.0	0.0
New York	0.0	0.0	0.0	0.0	0.0	0.0	0.0	0.0	0.0	0.0	0.0	0.0
New Zealand	0.0	0.0	0.0	0.0	0.0	0.0	0.0	0.0	0.0	0.0	0.0	0.0
Nicaragua	155.001334875	155.001334875	155.001334875	155.001334875	155.001334875	310.00266975	465.004004625	620.0053395	620.0053395	465.004004625	310.00266975	155.001334875
Niger	23.693339291666664	23.693339291666664	23.693339291666664	23.693339291666664	23.693339291666664	23.693339291666664	23.693339291666664	23.693339291666664	23.693339291666664	23.693339291666664	23.693339291666664	23.693339291666664
Nigeria	76.12631001666666	76.12631001666666	76.12631001666666	76.12631001666666	76.12631001666666	76.12631001666666	76.12631001666666	76.12631001666666	76.12631001666666	76.12631001666666	76.12631001666666	76.12631001666666
North Carolina	0.0	0.0	0.0	0.0	0.0	0.0	0.0	0.0	0.0	0.0	0.0	0.0
North Dakota	0.0	0.0	0.0	0.0	0.0	0.0	0.0	0.0	0.0	0.0	0.0	0.0
North Kalimantan	59.82829910000001	59.82829910000001	39.885532733333335	19.942766366666667	19.942766366666667	19.942766366666667	19.942766366666667	19.942766366666667	19.942766366666667	19.942766366666667	19.942766366666667	39.885532733333335
North Korea	0.0	0.0	0.0	0.0	0.0	0.0	0.0	0.0	0.0	0.0	0.0	0.0
North Maluku	200.50681183333336	200.50681183333336	133.6712078888889	66.83560394444444	66.83560394444444	66.83560394444444	66.83560394444444	66.83560394444444	66.83560394444444	66.83560394444444	66.83560394444444	133.6712078888889
North Sulawesi	173.50334716666669	173.50334716666669	115.66889811111112	57.83444905555556	57.83444905555556	57.83444905555556	57.83444905555556	57.83444905555556	57.83444905555556	57.83444905555556	57.83444905555556	115.66889811111112
North Sumatra	833.1366046666667	833.1366046666667	555.4244031111111	277.71220155555557	277.71220155555557	277.71220155555557	277.71220155555557	277.71220155555557	277.71220155555557	277.71220155555557	277.71220155555557	555.4244031111111
Northern Ireland	0.0	0.0	0.0	0.0	0.0	0.0	0.0	0.0	0.0	0.0	0.0	0.0
Northern Mariana Islands	98.30232233333334	98.30232233333334	98.30232233333334	98.30232233333334	98.30232233333334	98.30232233333334	98.30232233333334	98.30232233333334	98.30232233333334	98.30232233333334	98.30232233333334	98.30232233333334
Norway	0.0	0.0	0.0	0.0	0.0	0.0	0.0	0.0	0.0	0.0	0.0	0.0
Nuevo Leon	159.26292607142855	159.26292607142855	159.26292607142855	159.26292607142855	159.26292607142855	159.26292607142855	159.26292607142855	318.5258521428571	318.5258521428571	159.26292607142855	159.26292607142855	159.26292607142855
Oaxaca	129.99507364285714	129.99507364285714	129.99507364285714	129.99507364285714	129.99507364285714	129.99507364285714	129.99507364285714	259.9901472857143	259.9901472857143	129.99507364285714	129.99507364285714	129.99507364285714
Ohio	0.0	0.0	0.0	0.0	0.0	0.0	0.0	0.0	0.0	0.0	0.0	0.0
Oklahoma	0.0	0.0	0.0	0.0	0.0	0.0	0.0	0.0	0.0	0.0	0.0	0.0
Oman	0.0	0.0	0.0	0.0	0.0	0.0	0.0	0.0	0.0	0.0	0.0	0.0
Oregon	0.0	0.0	0.0	0.0	0.0	0.0	0.0	0.0	0.0	0.0	0.0	0.0
Pakistan	79.6683411	79.6683411	79.6683411	79.6683411	79.6683411	79.6683411	79.6683411	79.6683411	79.6683411	79.6683411	79.6683411	79.6683411
Palestine	0.0	0.0	0.0	0.0	0.0	0.0	0.0	0.0	0.0	0.0	0.0	0.0
Panama	60.73016141666666	60.73016141666666	60.73016141666666	60.73016141666666	60.73016141666666	121.46032283333332	182.19048425	242.92064566666664	242.92064566666664	182.19048425	121.46032283333332	60.73016141666666
Papua	100.14371713333333	100.14371713333333	66.76247808888888	33.38123904444444	33.38123904444444	33.38123904444444	33.38123904444444	33.38123904444444	33.38123904444444	33.38123904444444	33.38123904444444	66.76247808888888
Papua New Guinea	33.139244874999996	33.139244874999996	33.139244874999996	33.139244874999996	33.139244874999996	33.139244874999996	33.139244874999996	33.139244874999996	33.139244874999996	33.139244874999996	33.139244874999996	33.139244874999996
Para	130.09204526666664	260.1840905333333	260.1840905333333	260.1840905333333	130.09204526666664	130.09204526666664	130.09204526666664	130.09204526666664	130.09204526666664	130.09204526666664	130.09204526666664	130.09204526666664
Paraiba	138.41815820000002	276.83631640000004	276.83631640000004	276.83631640000004	138.41815820000002	138.41815820000002	138.41815820000002	138.41815820000002	138.41815820000002	138.41815820000002	138.41815820000002	138.41815820000002
Paraguay	425.8702734	425.8702734	283.9135156	141.9567578	141.9567578	141.9567578	141.9567578	141.9567578	141.9567578	141.9567578	283.9135156	425.8702734
Parana	69.597753	139.195506	139.195506	139.195506	69.597753	69.597753	69.597753	69.597753	69.597753	69.597753	69.597753	69.597753
Pennsylvania	0.0	0.0	0.0	0.0	0.0	0.0	0.0	0.0	0.0	0.0	0.0	0.0
Pernambuco	139.66481893333332	279.32963786666664	279.32963786666664	279.32963786666664	139.66481893333332	139.66481893333332	139.66481893333332	139.66481893333332	139.66481893333332	139.66481893333332	139.66481893333332	139.66481893333332
Peru	39.115843160000004	78.23168632000001	117.34752948	117.34752948	117.34752948	78.23168632000001	39.115843160000004	39.115843160000004	39.115843160000004	39.115843160000004	39.115843160000004	39.115843160000004
Philippines	205.51310285	205.51310285	205.51310285	205.51310285	205.51310285	411.0262057	616.53930855	616.53930855	616.53930855	411.0262057	205.51310285	205.51310285
Piaui	103.86941166666666	207.73882333333333	207.73882333333333	207.73882333333333	103.86941166666666	103.86941166666666	103.86941166666666	103.86941166666666	103.86941166666666	103.86941166666666	103.86941166666666	103.86941166666666
Poland	0.0	0.0	0.0	0.0	0.0	0.0	0.0	0.0	0.0	0.0	0.0	0.0
Portugal	0.0	0.0	0.0	0.0	0.0	0.0	0.0	0.0	0.0	0.0	0.0	0.0
Puebla	53.27013877857142	53.27013877857142	53.27013877857142	53.27013877857142	53.27013877857142	53.27013877857142	53.27013877857142	106.54027755714284	106.54027755714284	53.27013877857142	53.27013877857142	53.27013877857142
Puerto Rico	103.27163655	103.27163655	103.27163655	103.27163655	103.27163655	206.5432731	309.81490964999995	309.81490964999995	309.81490964999995	206.5432731	103.27163655	103.27163655
Qatar	0.0	0.0	0.0	0.0	0.0	0.0	0.0	0.0	0.0	0.0	0.0	0.0
Queretaro	37.33407955714286	37.33407955714286	37.33407955714286	37.33407955714286	37.33407955714286	37.33407955714286	37.33407955714286	74.66815911428571	74.66815911428571	37.33407955714286	37.33407955714286	37.33407955714286
Quintana Roo	226.37657335714283	226.37657335714283	226.37657335714283	226.37657335714283	226.37657335714283	226.37657335714283	226.37657335714283	452.75314671428566	452.75314671428566	226.37657335714283	226.37657335714283	226.37657335714283
Rhode Island	0.0	0.0	0.0	0.0	0.0	0.0	0.0	0.0	0.0	0.0	0.0	0.0
Riau	193.81286533333332	193.81286533333332	129.20857688888887	64.60428844444444	64.60428844444444	64.60428844444444	64.60428844444444	64.60428844444444	64.60428844444444	64.60428844444444	64.60428844444444	129.20857688888887
Riau Islands	100.80073766666665	100.80073766666665	67.20049177777777	33.600245888888885	33.600245888888885	33.600245888888885	33.600245888888885	33.600245888888885	33.600245888888885	33.600245888888885	33.600245888888885	67.20049177777777
Rio de Janeiro	177.46791373333332	354.93582746666664	354.93582746666664	354.93582746666664	177.46791373333332	177.46791373333332	177.46791373333332	177.46791373333332	177.46791373333332	177.46791373333332	177.46791373333332	177.46791373333332
Rio Grande do Norte	146.7915842	293.5831684	293.5831684	293.5831684	146.7915842	146.7915842	146.7915842	146.7915842	146.7915842	146.7915842	146.7915842	146.7915842
Rio Grande do Sul	67.320717	134.641434	134.641434	134.641434	67.320717	67.320717	67.320717	67.320717	67.320717	67.320717	67.320717	67.320717
Romania	0.0	0.0	0.0	0.0	0.0	0.0	0.0	0.0	0.0	0.0	0.0	0.0
Rondonia	120.92299886666665	241.8459977333333	241.8459977333333	241.8459977333333	120.92299886666665	120.92299886666665	120.92299886666665	120.92299886666665	120.92299886666665	120.92299886666665	120.92299886666665	120.92299886666665
Roraima	106.83622059999999	213.67244119999998	213.67244119999998	213.67244119999998	106.83622059999999	106.83622059999999	106.83622059999999	106.83622059999999	106.83622059999999	106.83622059999999	106.83622059999999	106.83622059999999
Russian Federation	0.0	0.0	0.0	0.0	0.0	0.0	0.0	0.0	0.0	0.0	0.0	0.0
Rwanda	24.434592016666667	24.434592016666667	24.434592016666667	24.434592016666667	24.434592016666667	24.434592016666667	24.434592016666667	24.434592016666667	24.434592016666667	24.434592016666667	24.434592016666667	24.434592016666667
Sao Paulo	123.76482453333333	247.52964906666665	247.52964906666665	247.52964906666665	123.76482453333333	123.76482453333333	123.76482453333333	123.76482453333333	123.76482453333333	123.76482453333333	123.76482453333333	123.76482453333333
Saint Lucia	358.64382299999994	358.64382299999994	358.64382299999994	358.64382299999994	358.64382299999994	358.64382299999994	358.64382299999994	358.64382299999994	358.64382299999994	358.64382299999994	358.64382299999994	358.64382299999994
Saint Vincent and the Grenadines	190.92690591666667	190.92690591666667	190.92690591666667	190.92690591666667	190.92690591666667	190.92690591666667	190.92690591666667	190.92690591666667	190.92690591666667	190.92690591666667	190.92690591666667	190.92690591666667
Samoa	180.57818483333332	180.57818483333332	180.57818483333332	180.57818483333332	180.57818483333332	180.57818483333332	180.57818483333332	180.57818483333332	180.57818483333332	180.57818483333332	180.57818483333332	180.57818483333332
San Luis Potosi	64.33242715	64.33242715	64.33242715	64.33242715	64.33242715	64.33242715	64.33242715	128.6648543	128.6648543	64.33242715	64.33242715	64.33242715
Santa Catarina	47.19925724666667	94.39851449333334	94.39851449333334	94.39851449333334	47.19925724666667	47.19925724666667	47.19925724666667	47.19925724666667	47.19925724666667	47.19925724666667	47.19925724666667	47.19925724666667
Sao Tome and Principe	0.0	0.0	0.0	0.0	0.0	0.0	0.0	0.0	0.0	0.0	0.0	0.0
Saudi Arabia	6.094158044444443	6.094158044444443	6.094158044444443	6.094158044444443	12.188316088888886	18.28247413333333	18.28247413333333	12.188316088888886	6.094158044444443	6.094158044444443	6.094158044444443	6.094158044444443
Scotland	0.0	0.0	0.0	0.0	0.0	0.0	0.0	0.0	0.0	0.0	0.0	0.0
Senegal	53.250711800000005	53.250711800000005	53.250711800000005	53.250711800000005	53.250711800000005	53.250711800000005	53.250711800000005	53.250711800000005	53.250711800000005	53.250711800000005	53.250711800000005	53.250711800000005
Serbia	0.0	0.0	0.0	0.0	0.0	0.0	0.0	0.0	0.0	0.0	0.0	0.0
Sergipe	176.90896033333334	353.8179206666667	353.8179206666667	353.8179206666667	176.90896033333334	176.90896033333334	176.90896033333334	176.90896033333334	176.90896033333334	176.90896033333334	176.90896033333334	176.90896033333334
Seychelles	166.607166	166.607166	166.607166	166.607166	166.607166	166.607166	166.607166	166.607166	166.607166	166.607166	166.607166	166.607166
Sierra Leone	69.86125290833333	69.86125290833333	69.86125290833333	69.86125290833333	69.86125290833333	69.86125290833333	69.86125290833333	69.86125290833333	69.86125290833333	69.86125290833333	69.86125290833333	69.86125290833333
Sinaloa	156.97780235714282	156.97780235714282	156.97780235714282	156.97780235714282	156.97780235714282	156.97780235714282	156.97780235714282	313.95560471428564	313.95560471428564	156.97780235714282	156.97780235714282	156.97780235714282
Singapore	122.02994077777778	61.01497038888889	61.01497038888889	61.01497038888889	61.01497038888889	61.01497038888889	61.01497038888889	61.01497038888889	61.01497038888889	122.02994077777778	183.04491116666668	183.04491116666668
Slovakia	0.0	0.0	0.0	0.0	0.0	0.0	0.0	0.0	0.0	0.0	0.0	0.0
Slovenia	0.0	0.0	0.0	0.0	0.0	0.0	0.0	0.0	0.0	0.0	0.0	0.0
Solomon Islands	40.22121735833334	40.22121735833334	40.22121735833334	40.22121735833334	40.22121735833334	40.22121735833334	40.22121735833334	40.22121735833334	40.22121735833334	40.22121735833334	40.22121735833334	40.22121735833334
Somalia	26.88845990833333	26.88845990833333	26.88845990833333	26.88845990833333	26.88845990833333	26.88845990833333	26.88845990833333	26.88845990833333	26.88845990833333	26.88845990833333	26.88845990833333	26.88845990833333
Sonora	86.74848864285714	86.74848864285714	86.74848864285714	86.74848864285714	86.74848864285714	86.74848864285714	86.74848864285714	173.49697728571428	173.49697728571428	86.74848864285714	86.74848864285714	86.74848864285714
South Africa	0.0	0.0	0.0	0.0	0.0	0.0	0.0	0.0	0.0	0.0	0.0	0.0
South Carolina	0.0	0.0	0.0	0.0	0.0	0.0	0.0	0.0	0.0	0.0	0.0	0.0
South Dakota	0.0	0.0	0.0	0.0	0.0	0.0	0.0	0.0	0.0	0.0	0.0	0.0
South Kalimantan	172.657971	172.657971	115.105314	57.552657	57.552657	57.552657	57.552657	57.552657	57.552657	57.552657	57.552657	115.105314
South Korea	0.0	0.0	0.0	0.0	0.0	0.0	0.0	0.0	0.0	0.0	0.0	0.0
South Sudan	22.541484983333337	22.541484983333337	22.541484983333337	22.541484983333337	22.541484983333337	22.541484983333337	22.541484983333337	22.541484983333337	22.541484983333337	22.541484983333337	22.541484983333337	22.541484983333337
South Sulawesi	701.7669673333332	701.7669673333332	467.84464488888887	233.92232244444443	233.92232244444443	233.92232244444443	233.92232244444443	233.92232244444443	233.92232244444443	233.92232244444443	233.92232244444443	467.84464488888887
South Sumatra	844.5842896666666	844.5842896666666	563.056193111111	281.5280965555555	281.5280965555555	281.5280965555555	281.5280965555555	281.5280965555555	281.5280965555555	281.5280965555555	281.5280965555555	563.056193111111
Southeast Sulawesi	116.60117111666668	116.60117111666668	77.73411407777779	38.867057038888895	38.867057038888895	38.867057038888895	38.867057038888895	38.867057038888895	38.867057038888895	38.867057038888895	38.867057038888895	77.73411407777779
Spain	0.0	0.0	0.0	0.0	0.0	0.0	0.0	0.0	0.0	0.0	0.0	0.0
Sri Lanka	349.18954588888886	349.18954588888886	349.18954588888886	349.18954588888886	349.18954588888886	349.18954588888886	349.18954588888886	698.3790917777777	1047.5686376666665	1047.5686376666665	698.3790917777777	349.18954588888886
Sudan	27.086487166666668	27.086487166666668	27.086487166666668	27.086487166666668	27.086487166666668	27.086487166666668	27.086487166666668	27.086487166666668	27.086487166666668	27.086487166666668	27.086487166666668	27.086487166666668
Suriname	123.67448574999999	123.67448574999999	123.67448574999999	123.67448574999999	123.67448574999999	123.67448574999999	123.67448574999999	123.67448574999999	123.67448574999999	123.67448574999999	123.67448574999999	123.67448574999999
Swaziland	0.0	0.0	0.0	0.0	0.0	0.0	0.0	0.0	0.0	0.0	0.0	0.0
Sweden	0.0	0.0	0.0	0.0	0.0	0.0	0.0	0.0	0.0	0.0	0.0	0.0
Switzerland	0.0	0.0	0.0	0.0	0.0	0.0	0.0	0.0	0.0	0.0	0.0	0.0
Syria	0.0	0.0	0.0	0.0	0.0	0.0	0.0	0.0	0.0	0.0	0.0	0.0
Tabasco	244.17014578571425	244.17014578571425	244.17014578571425	244.17014578571425	244.17014578571425	244.17014578571425	244.17014578571425	488.3402915714285	488.3402915714285	244.17014578571425	244.17014578571425	244.17014578571425
Taiwan	50.88156805	50.88156805	50.88156805	50.88156805	50.88156805	50.88156805	101.7631361	152.64470415	152.64470415	152.64470415	101.7631361	50.88156805
Tajikistan	0.0	0.0	0.0	0.0	0.0	0.0	0.0	0.0	0.0	0.0	0.0	0.0
Tamaulipas	144.7894102857143	144.7894102857143	144.7894102857143	144.7894102857143	144.7894102857143	144.7894102857143	144.7894102857143	289.5788205714286	289.5788205714286	144.7894102857143	144.7894102857143	144.7894102857143
Tanzania	31.8161037	31.8161037	31.8161037	31.8161037	31.8161037	31.8161037	31.8161037	31.8161037	31.8161037	31.8161037	31.8161037	31.8161037
Tennessee	0.0	0.0	0.0	0.0	0.0	0.0	0.0	0.0	0.0	0.0	0.0	0.0
Texas	3.9752387675	3.9752387675	3.9752387675	3.9752387675	3.9752387675	3.9752387675	3.9752387675	3.9752387675	3.9752387675	3.9752387675	3.9752387675	3.9752387675
Thailand	46.607560407407405	46.607560407407405	46.607560407407405	46.607560407407405	93.21512081481481	139.82268122222223	186.43024162962962	186.43024162962962	186.43024162962962	139.82268122222223	93.21512081481481	46.607560407407405
The Bahamas	193.40425725	193.40425725	193.40425725	193.40425725	193.40425725	193.40425725	193.40425725	193.40425725	193.40425725	193.40425725	193.40425725	193.40425725
The Gambia	71.2032224	71.2032224	71.2032224	71.2032224	71.2032224	71.2032224	71.2032224	71.2032224	71.2032224	71.2032224	71.2032224	71.2032224
Timor-Leste	27.732922483333336	27.732922483333336	27.732922483333336	27.732922483333336	27.732922483333336	27.732922483333336	27.732922483333336	27.732922483333336	27.732922483333336	27.732922483333336	27.732922483333336	27.732922483333336
Tlaxcala	37.28970942142857	37.28970942142857	37.28970942142857	37.28970942142857	37.28970942142857	37.28970942142857	37.28970942142857	74.57941884285714	74.57941884285714	37.28970942142857	37.28970942142857	37.28970942142857
Tocantins	80.163243	160.326486	160.326486	160.326486	80.163243	80.163243	80.163243	80.163243	80.163243	80.163243	80.163243	80.163243
Togo	55.42435350833333	55.42435350833333	55.42435350833333	55.42435350833333	55.42435350833333	55.42435350833333	55.42435350833333	55.42435350833333	55.42435350833333	55.42435350833333	55.42435350833333	55.42435350833333
Tonga	255.2319478333333	255.2319478333333	255.2319478333333	255.2319478333333	255.2319478333333	255.2319478333333	255.2319478333333	255.2319478333333	255.2319478333333	255.2319478333333	255.2319478333333	255.2319478333333
Trinidad and Tobago	224.1786419166667	224.1786419166667	224.1786419166667	224.1786419166667	224.1786419166667	224.1786419166667	224.1786419166667	224.1786419166667	224.1786419166667	224.1786419166667	224.1786419166667	224.1786419166667
Tunisia	0.0	0.0	0.0	0.0	0.0	0.0	0.0	0.0	0.0	0.0	0.0	0.0
Turkey	0.0	0.0	0.0	0.0	0.0	0.0	0.0	0.0	0.0	0.0	0.0	0.0
Turkmenistan	0.0	0.0	0.0	0.0	0.0	0.0	0.0	0.0	0.0	0.0	0.0	0.0
Uganda	53.48012036666666	53.48012036666666	53.48012036666666	53.48012036666666	53.48012036666666	53.48012036666666	53.48012036666666	53.48012036666666	53.48012036666666	53.48012036666666	53.48012036666666	53.48012036666666
Ukraine	0.0	0.0	0.0	0.0	0.0	0.0	0.0	0.0	0.0	0.0	0.0	0.0
United Arab Emirates	0.0	0.0	0.0	0.0	0.0	0.0	0.0	0.0	0.0	0.0	0.0	0.0
Uruguay	0.0	0.0	0.0	0.0	0.0	0.0	0.0	0.0	0.0	0.0	0.0	0.0
Utah	0.0	0.0	0.0	0.0	0.0	0.0	0.0	0.0	0.0	0.0	0.0	0.0
Uzbekistan	0.0	0.0	0.0	0.0	0.0	0.0	0.0	0.0	0.0	0.0	0.0	0.0
Vanuatu	55.50242326666667	55.50242326666667	37.00161551111111	18.500807755555556	18.500807755555556	18.500807755555556	18.500807755555556	18.500807755555556	18.500807755555556	18.500807755555556	18.500807755555556	37.00161551111111
Venezuela	72.3588616	72.3588616	72.3588616	72.3588616	72.3588616	72.3588616	144.7177232	217.0765848	217.0765848	217.0765848	144.7177232	72.3588616
Veracruz	197.69992885714285	197.69992885714285	197.69992885714285	197.69992885714285	197.69992885714285	197.69992885714285	197.69992885714285	395.3998577142857	395.3998577142857	197.69992885714285	197.69992885714285	197.69992885714285
Vermont	0.0	0.0	0.0	0.0	0.0	0.0	0.0	0.0	0.0	0.0	0.0	0.0
Vietnam	40.89295474074074	40.89295474074074	40.89295474074074	40.89295474074074	81.78590948148148	122.67886422222222	163.57181896296296	163.57181896296296	163.57181896296296	122.67886422222222	81.78590948148148	40.89295474074074
Virgin Islands	265.1969065	265.1969065	265.1969065	265.1969065	265.1969065	265.1969065	265.1969065	265.1969065	265.1969065	265.1969065	265.1969065	265.1969065
Virginia	0.0	0.0	0.0	0.0	0.0	0.0	0.0	0.0	0.0	0.0	0.0	0.0
Wales	0.0	0.0	0.0	0.0	0.0	0.0	0.0	0.0	0.0	0.0	0.0	0.0
Washington	0.0	0.0	0.0	0.0	0.0	0.0	0.0	0.0	0.0	0.0	0.0	0.0
West Java	844.0262166666666	844.0262166666666	562.6841444444444	281.3420722222222	281.3420722222222	281.3420722222222	281.3420722222222	281.3420722222222	281.3420722222222	281.3420722222222	281.3420722222222	562.6841444444444
West Kalimantan	374.988033	374.988033	249.992022	124.996011	124.996011	124.996011	124.996011	124.996011	124.996011	124.996011	124.996011	249.992022
West Nusa Tenggara	797.6069086666668	797.6069086666668	531.7379391111111	265.86896955555557	265.86896955555557	265.86896955555557	265.86896955555557	265.86896955555557	265.86896955555557	265.86896955555557	265.86896955555557	531.7379391111111
West Papua	288.87933566666663	288.87933566666663	192.58622377777778	96.29311188888889	96.29311188888889	96.29311188888889	96.29311188888889	96.29311188888889	96.29311188888889	96.29311188888889	96.29311188888889	192.58622377777778
West Sulawesi	635.4510253333333	635.4510253333333	423.6340168888889	211.81700844444444	211.81700844444444	211.81700844444444	211.81700844444444	211.81700844444444	211.81700844444444	211.81700844444444	211.81700844444444	423.6340168888889
West Sumatra	708.9081921666667	708.9081921666667	472.6054614444445	236.30273072222224	236.30273072222224	236.30273072222224	236.30273072222224	236.30273072222224	236.30273072222224	236.30273072222224	236.30273072222224	472.6054614444445
West Virginia	0.0	0.0	0.0	0.0	0.0	0.0	0.0	0.0	0.0	0.0	0.0	0.0
Wisconsin	0.0	0.0	0.0	0.0	0.0	0.0	0.0	0.0	0.0	0.0	0.0	0.0
Wyoming	0.0	0.0	0.0	0.0	0.0	0.0	0.0	0.0	0.0	0.0	0.0	0.0
Yemen	27.916112749999996	27.916112749999996	27.916112749999996	27.916112749999996	27.916112749999996	27.916112749999996	27.916112749999996	27.916112749999996	27.916112749999996	27.916112749999996	27.916112749999996	27.916112749999996
Yogyakarta	794.3620021666667	794.3620021666667	529.5746681111111	264.78733405555556	264.78733405555556	264.78733405555556	264.78733405555556	264.78733405555556	264.78733405555556	264.78733405555556	264.78733405555556	529.5746681111111
Yucatan	249.01711035714288	249.01711035714288	249.01711035714288	249.01711035714288	249.01711035714288	249.01711035714288	249.01711035714288	498.03422071428577	498.03422071428577	249.01711035714288	249.01711035714288	249.01711035714288
Zacatecas	37.814801724999995	37.814801724999995	37.814801724999995	37.814801724999995	37.814801724999995	37.814801724999995	37.814801724999995	37.814801724999995	37.814801724999995	37.814801724999995	37.814801724999995	37.814801724999995
Zambia	26.369773841666667	26.369773841666667	26.369773841666667	26.369773841666667	26.369773841666667	26.369773841666667	26.369773841666667	26.369773841666667	26.369773841666667	26.369773841666667	26.369773841666667	26.369773841666667
Zimbabwe	22.144999391666662	22.144999391666662	22.144999391666662	22.144999391666662	22.144999391666662	22.144999391666662	22.144999391666662	22.144999391666662	22.144999391666662	22.144999391666662	22.144999391666662	22.144999391666662
Indonesia	655.8535326666666	655.8535326666666	437.2356884444444	218.6178442222222	218.6178442222222	218.6178442222222	218.6178442222222	218.6178442222222	218.6178442222222	218.6178442222222	218.6178442222222	437.2356884444444
Anguilla	133.96529216666667	133.96529216666667	133.96529216666667	133.96529216666667	133.96529216666667	133.96529216666667	133.96529216666667	133.96529216666667	133.96529216666667	133.96529216666667	133.96529216666667	133.96529216666667
Antarctica	0.0	0.0	0.0	0.0	0.0	0.0	0.0	0.0	0.0	0.0	0.0	0.0
Aruba	72.3588616	72.3588616	72.3588616	72.3588616	72.3588616	72.3588616	144.7177232	217.0765848	217.0765848	217.0765848	144.7177232	72.3588616
Bonaire, Saint Eustatius & Saba	133.96529216666667	133.96529216666667	133.96529216666667	133.96529216666667	133.96529216666667	133.96529216666667	133.96529216666667	133.96529216666667	133.96529216666667	133.96529216666667	133.96529216666667	133.96529216666667
Cayman Islands	355.55704999999995	355.55704999999995	355.55704999999995	355.55704999999995	355.55704999999995	355.55704999999995	355.55704999999995	355.55704999999995	355.55704999999995	355.55704999999995	355.55704999999995	355.55704999999995
Channel Islands	0.0	0.0	0.0	0.0	0.0	0.0	0.0	0.0	0.0	0.0	0.0	0.0
Christmas Island	0.0	0.0	0.0	0.0	0.0	0.0	0.0	0.0	0.0	0.0	0.0	0.0
Cocos (Keeling) Islands	0.0	0.0	0.0	0.0	0.0	0.0	0.0	0.0	0.0	0.0	0.0	0.0
Cook Islands	255.2319478333333	255.2319478333333	255.2319478333333	255.2319478333333	255.2319478333333	255.2319478333333	255.2319478333333	255.2319478333333	255.2319478333333	255.2319478333333	255.2319478333333	255.2319478333333
Curacao	72.3588616	72.3588616	72.3588616	72.3588616	72.3588616	72.3588616	144.7177232	217.0765848	217.0765848	217.0765848	144.7177232	72.3588616
Falkland Islands	0.0	0.0	0.0	0.0	0.0	0.0	0.0	0.0	0.0	0.0	0.0	0.0
French Guiana	123.67448574999999	123.67448574999999	123.67448574999999	123.67448574999999	123.67448574999999	123.67448574999999	123.67448574999999	123.67448574999999	123.67448574999999	123.67448574999999	123.67448574999999	123.67448574999999
French Polynesia	255.2319478333333	255.2319478333333	255.2319478333333	255.2319478333333	255.2319478333333	255.2319478333333	255.2319478333333	255.2319478333333	255.2319478333333	255.2319478333333	255.2319478333333	255.2319478333333
Gibraltar	0.0	0.0	0.0	0.0	0.0	0.0	0.0	0.0	0.0	0.0	0.0	0.0
Guadeloupe	133.96529216666667	133.96529216666667	133.96529216666667	133.96529216666667	133.96529216666667	133.96529216666667	133.96529216666667	133.96529216666667	133.96529216666667	133.96529216666667	133.96529216666667	133.96529216666667
Hong Kong	7.148902550000001	7.148902550000001	7.148902550000001	7.148902550000001	7.148902550000001	7.148902550000001	14.297805100000001	21.44670765	21.44670765	14.297805100000001	7.148902550000001	7.148902550000001
Inner Hebrides	0.0	0.0	0.0	0.0	0.0	0.0	0.0	0.0	0.0	0.0	0.0	0.0
Isle of Man	0.0	0.0	0.0	0.0	0.0	0.0	0.0	0.0	0.0	0.0	0.0	0.0
Liechtenstein	0.0	0.0	0.0	0.0	0.0	0.0	0.0	0.0	0.0	0.0	0.0	0.0
Macau	7.148902550000001	7.148902550000001	7.148902550000001	7.148902550000001	7.148902550000001	7.148902550000001	14.297805100000001	21.44670765	21.44670765	14.297805100000001	7.148902550000001	7.148902550000001
Martinique	358.64382299999994	358.64382299999994	358.64382299999994	358.64382299999994	358.64382299999994	358.64382299999994	358.64382299999994	358.64382299999994	358.64382299999994	358.64382299999994	358.64382299999994	358.64382299999994
Mayotte	53.652533758333334	53.652533758333334	53.652533758333334	53.652533758333334	53.652533758333334	53.652533758333334	53.652533758333334	53.652533758333334	53.652533758333334	53.652533758333334	53.652533758333334	53.652533758333334
Monaco	0.0	0.0	0.0	0.0	0.0	0.0	0.0	0.0	0.0	0.0	0.0	0.0
Montserrat	133.96529216666667	133.96529216666667	133.96529216666667	133.96529216666667	133.96529216666667	133.96529216666667	133.96529216666667	133.96529216666667	133.96529216666667	133.96529216666667	133.96529216666667	133.96529216666667
Nauru	136.50898441666666	136.50898441666666	136.50898441666666	136.50898441666666	136.50898441666666	136.50898441666666	136.50898441666666	136.50898441666666	136.50898441666666	136.50898441666666	136.50898441666666	136.50898441666666
New Caledonia	55.50242326666667	55.50242326666667	37.00161551111111	18.500807755555556	18.500807755555556	18.500807755555556	18.500807755555556	18.500807755555556	18.500807755555556	18.500807755555556	18.500807755555556	37.00161551111111
Niue	255.2319478333333	255.2319478333333	255.2319478333333	255.2319478333333	255.2319478333333	255.2319478333333	255.2319478333333	255.2319478333333	255.2319478333333	255.2319478333333	255.2319478333333	255.2319478333333
Norfolk Island	0.0	0.0	0.0	0.0	0.0	0.0	0.0	0.0	0.0	0.0	0.0	0.0
Palau	71.61124078333333	71.61124078333333	71.61124078333333	71.61124078333333	71.61124078333333	71.61124078333333	71.61124078333333	71.61124078333333	71.61124078333333	71.61124078333333	71.61124078333333	71.61124078333333
Reunion	114.909192	114.909192	114.909192	114.909192	114.909192	114.909192	114.909192	114.909192	114.909192	114.909192	114.909192	114.909192
Saint Helena	0.0	0.0	0.0	0.0	0.0	0.0	0.0	0.0	0.0	0.0	0.0	0.0
Saint Kitts and Nevis	133.96529216666667	133.96529216666667	133.96529216666667	133.96529216666667	133.96529216666667	133.96529216666667	133.96529216666667	133.96529216666667	133.96529216666667	133.96529216666667	133.96529216666667	133.96529216666667
Saint Pierre and Miquelon	0.0	0.0	0.0	0.0	0.0	0.0	0.0	0.0	0.0	0.0	0.0	0.0
Shetland Islands	0.0	0.0	0.0	0.0	0.0	0.0	0.0	0.0	0.0	0.0	0.0	0.0
Sint Maarten	133.96529216666667	133.96529216666667	133.96529216666667	133.96529216666667	133.96529216666667	133.96529216666667	133.96529216666667	133.96529216666667	133.96529216666667	133.96529216666667	133.96529216666667	133.96529216666667
Turks and Caicos Islands	163.92751741666666	163.92751741666666	163.92751741666666	163.92751741666666	163.92751741666666	163.92751741666666	163.92751741666666	163.92751741666666	163.92751741666666	163.92751741666666	163.92751741666666	163.92751741666666
Tuvalu	40.22121735833334	40.22121735833334	40.22121735833334	40.22121735833334	40.22121735833334	40.22121735833334	40.22121735833334	40.22121735833334	40.22121735833334	40.22121735833334	40.22121735833334	40.22121735833334
United States Minor Outlying Islands	0.0	0.0	0.0	0.0	0.0	0.0	0.0	0.0	0.0	0.0	0.0	0.0
Wallis and Futuna Islands	180.57818483333332	180.57818483333332	180.57818483333332	180.57818483333332	180.57818483333332	180.57818483333332	180.57818483333332	180.57818483333332	180.57818483333332	180.57818483333332	180.57818483333332	180.57818483333332
Western Sahara	0.0	0.0	0.0	0.0	0.0	0.0	0.0	0.0	0.0	0.0	0.0	0.0
ACT	0.0	0.0	0.0	0.0	0.0	0.0	0.0	0.0	0.0	0.0	0.0	0.0
NSW	0.0	0.0	0.0	0.0	0.0	0.0	0.0	0.0	0.0	0.0	0.0	0.0
NT	0.0	0.0	0.0	0.0	0.0	0.0	0.0	0.0	0.0	0.0	0.0	0.0
SA	0.0	0.0	0.0	0.0	0.0	0.0	0.0	0.0	0.0	0.0	0.0	0.0
QLD	0.6867772484285715	1.373554496857143	1.373554496857143	0.6867772484285715	0.6867772484285715	0.6867772484285715	0.6867772484285715	0.6867772484285715	0.6867772484285715	0.6867772484285715	0.6867772484285715	0.6867772484285715
TAS	0.0	0.0	0.0	0.0	0.0	0.0	0.0	0.0	0.0	0.0	0.0	0.0
VIC	0.0	0.0	0.0	0.0	0.0	0.0	0.0	0.0	0.0	0.0	0.0	0.0
WA	0.0	0.0	0.0	0.0	0.0	0.0	0.0	0.0	0.0	0.0	0.0	0.0
