# Supplementary material for: A global model for predicting the arrival of imported dengue infections
Source: PLoS One. 2019 Dec 4;14(12):e0225193. doi: 10.1371/journal.pone.0225193 (PMC6892502; doi:10.1371/journal.pone.0225193)
Supplement: S3 File — (CSV) [file pone.0225193.s003.csv]

	1	2	3	4	5	6	7	8	9	10	11	12
Aceh	37.63246975	37.63246975	25.088313166666666	12.544156583333333	12.544156583333333	12.544156583333333	12.544156583333333	12.544156583333333	12.544156583333333	12.544156583333333	12.544156583333333	25.088313166666666
Acre	103.26579679999999	206.53159359999998	206.53159359999998	206.53159359999998	103.26579679999999	103.26579679999999	103.26579679999999	103.26579679999999	103.26579679999999	103.26579679999999	103.26579679999999	103.26579679999999
Afghanistan	28.658150808333332	28.658150808333332	28.658150808333332	28.658150808333332	28.658150808333332	28.658150808333332	28.658150808333332	28.658150808333332	28.658150808333332	28.658150808333332	28.658150808333332	28.658150808333332
Aguascalientes	0.0	0.0	0.0	0.0	0.0	0.0	52.24406311210763	136.77673293789238	136.77673293789238	52.24406311210763	0.0	0.0
Alabama	0.0	0.0	0.0	0.0	0.0	0.0	0.0	0.0	0.0	0.0	0.0	0.0
Alagoas	196.8488022	393.6976044	393.6976044	393.6976044	196.8488022	196.8488022	196.8488022	196.8488022	196.8488022	196.8488022	196.8488022	196.8488022
Alaska	0.0	0.0	0.0	0.0	0.0	0.0	0.0	0.0	0.0	0.0	0.0	0.0
Albania	0.0	0.0	0.0	0.0	0.0	0.0	0.0	0.0	0.0	0.0	0.0	0.0
Algeria	0.0	0.0	0.0	0.0	0.0	0.0	0.0	0.0	0.0	0.0	0.0	0.0
Amapa	149.58418746666666	299.1683749333333	299.1683749333333	299.1683749333333	149.58418746666666	149.58418746666666	149.58418746666666	149.58418746666666	149.58418746666666	149.58418746666666	149.58418746666666	149.58418746666666
Amazonas	116.23579653333333	232.47159306666666	232.47159306666666	232.47159306666666	116.23579653333333	116.23579653333333	116.23579653333333	116.23579653333333	116.23579653333333	116.23579653333333	116.23579653333333	116.23579653333333
American Samoa	146.6063739444444	293.2127478888888	439.81912183333327	439.81912183333327	293.2127478888888	146.6063739444444	146.6063739444444	146.6063739444444	146.6063739444444	146.6063739444444	146.6063739444444	146.6063739444444
Andorra	0.0	0.0	0.0	0.0	0.0	0.0	0.0	0.0	0.0	0.0	0.0	0.0
Angola	35.80141316666667	35.80141316666667	35.80141316666667	35.80141316666667	35.80141316666667	35.80141316666667	35.80141316666667	35.80141316666667	35.80141316666667	35.80141316666667	35.80141316666667	35.80141316666667
Antigua and Barbuda	304.011389	304.011389	304.011389	304.011389	304.011389	304.011389	304.011389	304.011389	304.011389	304.011389	304.011389	304.011389
Argentina	39.29992047500001	117.89976142499998	157.19968189999994	117.89976142499998	39.29992047500001	0.0	0.0	0.0	0.0	0.0	0.0	0.0
Arizona	0.0	0.0	0.0	0.0	0.0	0.0	0.0	0.0	0.0	0.0	0.0	0.0
Arkansas	0.0	0.0	0.0	0.0	0.0	0.0	0.0	0.0	0.0	0.0	0.0	0.0
Armenia	0.0	0.0	0.0	0.0	0.0	0.0	0.0	0.0	0.0	0.0	0.0	0.0
Australia	0.6686211271428572	1.3372422542857143	1.3372422542857143	0.6686211271428572	0.6686211271428572	0.6686211271428572	0.6686211271428572	0.6686211271428572	0.6686211271428572	0.6686211271428572	0.6686211271428572	0.6686211271428572
Austria	0.0	0.0	0.0	0.0	0.0	0.0	0.0	0.0	0.0	0.0	0.0	0.0
Azerbaijan	0.0	0.0	0.0	0.0	0.0	0.0	0.0	0.0	0.0	0.0	0.0	0.0
Bahia	101.67103716666668	203.34207433333336	305.01311150000004	305.01311150000004	203.34207433333336	101.67103716666668	101.67103716666668	101.67103716666668	101.67103716666668	101.67103716666668	101.67103716666668	101.67103716666668
Bahrain	0.0	0.0	0.0	0.0	0.0	0.0	0.0	0.0	0.0	0.0	0.0	0.0
Baja California	25.187068392857142	25.187068392857142	25.187068392857142	25.187068392857142	25.187068392857142	25.187068392857142	25.187068392857142	50.374136785714285	50.374136785714285	25.187068392857142	25.187068392857142	25.187068392857142
Baja California Sur	37.325472721428575	37.325472721428575	37.325472721428575	37.325472721428575	37.325472721428575	37.325472721428575	37.325472721428575	74.65094544285715	74.65094544285715	37.325472721428575	37.325472721428575	37.325472721428575
Bali	384.7013705	384.7013705	256.46758033333333	128.23379016666667	128.23379016666667	128.23379016666667	128.23379016666667	128.23379016666667	128.23379016666667	128.23379016666667	128.23379016666667	256.46758033333333
Bangka-Belitung Islands	35.888259516666665	35.888259516666665	23.925506344444443	11.962753172222222	11.962753172222222	11.962753172222222	11.962753172222222	11.962753172222222	11.962753172222222	11.962753172222222	11.962753172222222	23.925506344444443
Bangladesh	149.5635287142857	149.5635287142857	149.5635287142857	149.5635287142857	149.5635287142857	149.5635287142857	299.1270574285714	299.1270574285714	149.5635287142857	149.5635287142857	149.5635287142857	149.5635287142857
Banten	800.592854	800.592854	533.7285693333333	266.86428466666666	266.86428466666666	266.86428466666666	266.86428466666666	266.86428466666666	266.86428466666666	266.86428466666666	266.86428466666666	533.7285693333333
Barbados	345.92210083333333	345.92210083333333	345.92210083333333	345.92210083333333	345.92210083333333	345.92210083333333	345.92210083333333	345.92210083333333	345.92210083333333	345.92210083333333	345.92210083333333	345.92210083333333
Belarus	0.0	0.0	0.0	0.0	0.0	0.0	0.0	0.0	0.0	0.0	0.0	0.0
Belgium	0.0	0.0	0.0	0.0	0.0	0.0	0.0	0.0	0.0	0.0	0.0	0.0
Belize	294.15555033333334	294.15555033333334	294.15555033333334	294.15555033333334	294.15555033333334	294.15555033333334	294.15555033333334	294.15555033333334	294.15555033333334	294.15555033333334	294.15555033333334	294.15555033333334
Bengkulu	142.84377198333334	142.84377198333334	95.22918132222222	47.61459066111111	47.61459066111111	47.61459066111111	47.61459066111111	47.61459066111111	47.61459066111111	47.61459066111111	47.61459066111111	95.22918132222222
Benin	89.41967591666666	89.41967591666666	89.41967591666666	89.41967591666666	89.41967591666666	89.41967591666666	89.41967591666666	89.41967591666666	89.41967591666666	89.41967591666666	89.41967591666666	89.41967591666666
Bermuda	0.0	0.0	0.0	0.0	0.0	0.0	0.0	0.0	0.0	0.0	0.0	0.0
Bhutan	34.18676636111111	34.18676636111111	34.18676636111111	34.18676636111111	34.18676636111111	34.18676636111111	34.18676636111111	68.37353272222222	102.56029908333332	102.56029908333332	68.37353272222222	34.18676636111111
Bolivia	104.79645506666667	157.1946826	157.1946826	104.79645506666667	52.39822753333333	52.39822753333333	52.39822753333333	52.39822753333333	52.39822753333333	52.39822753333333	52.39822753333333	52.39822753333333
Bosnia and Herzegovina	0.0	0.0	0.0	0.0	0.0	0.0	0.0	0.0	0.0	0.0	0.0	0.0
Botswana	0.0	0.0	0.0	0.0	0.0	0.0	0.0	0.0	0.0	0.0	0.0	0.0
Brunei	243.87985308333336	243.87985308333336	243.87985308333336	243.87985308333336	243.87985308333336	243.87985308333336	243.87985308333336	243.87985308333336	243.87985308333336	243.87985308333336	243.87985308333336	243.87985308333336
Bulgaria	0.0	0.0	0.0	0.0	0.0	0.0	0.0	0.0	0.0	0.0	0.0	0.0
Burkina Faso	36.656067166666666	36.656067166666666	36.656067166666666	36.656067166666666	36.656067166666666	36.656067166666666	36.656067166666666	36.656067166666666	73.31213433333333	73.31213433333333	73.31213433333333	36.656067166666666
Burundi	41.45406444166667	41.45406444166667	41.45406444166667	41.45406444166667	41.45406444166667	41.45406444166667	41.45406444166667	41.45406444166667	41.45406444166667	41.45406444166667	41.45406444166667	41.45406444166667
California	0.0	0.0	0.0	0.0	0.0	0.0	0.0	0.0	0.0	0.0	0.0	0.0
Cambodia	85.4823325	85.4823325	85.4823325	85.4823325	85.4823325	170.964665	256.44699749999995	256.44699749999995	170.964665	85.4823325	85.4823325	85.4823325
Cameroon	69.01514573333334	69.01514573333334	69.01514573333334	69.01514573333334	69.01514573333334	69.01514573333334	69.01514573333334	69.01514573333334	69.01514573333334	69.01514573333334	69.01514573333334	69.01514573333334
Campeche	163.76041542857143	163.76041542857143	163.76041542857143	163.76041542857143	163.76041542857143	163.76041542857143	163.76041542857143	327.52083085714287	327.52083085714287	163.76041542857143	163.76041542857143	163.76041542857143
Canada	0.0	0.0	0.0	0.0	0.0	0.0	0.0	0.0	0.0	0.0	0.0	0.0
Cape Verde	49.86013657499999	49.86013657499999	49.86013657499999	49.86013657499999	49.86013657499999	49.86013657499999	49.86013657499999	49.86013657499999	49.86013657499999	49.86013657499999	49.86013657499999	49.86013657499999
Ceara	183.5715724	367.1431448	367.1431448	367.1431448	183.5715724	183.5715724	183.5715724	183.5715724	183.5715724	183.5715724	183.5715724	183.5715724
Central African Republic	43.88656398333333	43.88656398333333	43.88656398333333	43.88656398333333	43.88656398333333	43.88656398333333	43.88656398333333	43.88656398333333	43.88656398333333	43.88656398333333	43.88656398333333	43.88656398333333
Central Java	851.5900234999999	851.5900234999999	567.7266823333332	283.8633411666666	283.8633411666666	283.8633411666666	283.8633411666666	283.8633411666666	283.8633411666666	283.8633411666666	283.8633411666666	567.7266823333332
Central Kalimantan	110.82428031666667	110.82428031666667	73.88285354444444	36.94142677222222	36.94142677222222	36.94142677222222	36.94142677222222	36.94142677222222	36.94142677222222	36.94142677222222	36.94142677222222	73.88285354444444
Central Sulawesi	260.56789599999996	260.56789599999996	173.71193066666663	86.85596533333332	86.85596533333332	86.85596533333332	86.85596533333332	86.85596533333332	86.85596533333332	86.85596533333332	86.85596533333332	173.71193066666663
Chad	34.11256875	34.11256875	34.11256875	34.11256875	34.11256875	34.11256875	34.11256875	34.11256875	34.11256875	34.11256875	34.11256875	34.11256875
Chiapas	126.45813221428573	126.45813221428573	126.45813221428573	126.45813221428573	126.45813221428573	126.45813221428573	126.45813221428573	252.91626442857145	252.91626442857145	126.45813221428573	126.45813221428573	126.45813221428573
Chihuahua	25.658351249999996	25.658351249999996	25.658351249999996	25.658351249999996	25.658351249999996	25.658351249999996	25.658351249999996	51.31670249999999	51.31670249999999	25.658351249999996	25.658351249999996	25.658351249999996
Chile	0.0	0.0	0.0	0.0	0.0	0.0	0.0	0.0	0.0	0.0	0.0	0.0
China	10.315805883333333	10.315805883333333	10.315805883333333	10.315805883333333	10.315805883333333	10.315805883333333	20.631611766666666	30.94741765	30.94741765	20.631611766666666	10.315805883333333	10.315805883333333
Coahuila	34.56380112142857	34.56380112142857	34.56380112142857	34.56380112142857	34.56380112142857	34.56380112142857	34.56380112142857	69.12760224285714	69.12760224285714	34.56380112142857	34.56380112142857	34.56380112142857
Colima	165.6527945	165.6527945	165.6527945	165.6527945	165.6527945	165.6527945	165.6527945	331.305589	331.305589	165.6527945	165.6527945	165.6527945
Colombia	67.98653495	67.98653495	67.98653495	67.98653495	67.98653495	135.9730699	203.95960484999998	203.95960484999998	203.95960484999998	135.9730699	67.98653495	67.98653495
Colorado	0.0	0.0	0.0	0.0	0.0	0.0	0.0	0.0	0.0	0.0	0.0	0.0
Comoros	74.70589788333332	74.70589788333332	74.70589788333332	74.70589788333332	74.70589788333332	74.70589788333332	74.70589788333332	74.70589788333332	74.70589788333332	74.70589788333332	74.70589788333332	74.70589788333332
Congo	40.92662720833333	40.92662720833333	40.92662720833333	40.92662720833333	40.92662720833333	40.92662720833333	40.92662720833333	40.92662720833333	40.92662720833333	40.92662720833333	40.92662720833333	40.92662720833333
Connecticut	0.0	0.0	0.0	0.0	0.0	0.0	0.0	0.0	0.0	0.0	0.0	0.0
Costa Rica	94.79533291666667	94.79533291666667	94.79533291666667	94.79533291666667	94.79533291666667	94.79533291666667	94.79533291666667	94.79533291666667	94.79533291666667	94.79533291666667	94.79533291666667	94.79533291666667
Cote d'Ivoire	126.48712041666666	126.48712041666666	126.48712041666666	126.48712041666666	126.48712041666666	126.48712041666666	126.48712041666666	126.48712041666666	126.48712041666666	126.48712041666666	126.48712041666666	126.48712041666666
Croatia	0.0	0.0	0.0	0.0	0.0	0.0	0.0	0.0	0.0	0.0	0.0	0.0
Cuba	195.59879841666665	195.59879841666665	195.59879841666665	195.59879841666665	195.59879841666665	195.59879841666665	195.59879841666665	195.59879841666665	195.59879841666665	195.59879841666665	195.59879841666665	195.59879841666665
Cyprus	0.0	0.0	0.0	0.0	0.0	0.0	0.0	0.0	0.0	0.0	0.0	0.0
Czech Republic	0.0	0.0	0.0	0.0	0.0	0.0	0.0	0.0	0.0	0.0	0.0	0.0
Delaware	0.0	0.0	0.0	0.0	0.0	0.0	0.0	0.0	0.0	0.0	0.0	0.0
Democratic Republic of the Congo	41.4855982	41.4855982	41.4855982	41.4855982	41.4855982	41.4855982	41.4855982	41.4855982	41.4855982	41.4855982	41.4855982	41.4855982
Denmark	0.0	0.0	0.0	0.0	0.0	0.0	0.0	0.0	0.0	0.0	0.0	0.0
District of Columbia	0.0	0.0	0.0	0.0	0.0	0.0	0.0	0.0	0.0	0.0	0.0	0.0
Distrito Federal	122.25444973333335	244.5088994666667	244.5088994666667	244.5088994666667	122.25444973333335	122.25444973333335	122.25444973333335	122.25444973333335	122.25444973333335	122.25444973333335	122.25444973333335	122.25444973333335
Djibouti	36.73897937500001	36.73897937500001	36.73897937500001	36.73897937500001	36.73897937500001	36.73897937500001	36.73897937500001	36.73897937500001	36.73897937500001	36.73897937500001	36.73897937500001	36.73897937500001
Dominica	341.32038574999996	341.32038574999996	341.32038574999996	341.32038574999996	341.32038574999996	341.32038574999996	341.32038574999996	341.32038574999996	341.32038574999996	341.32038574999996	341.32038574999996	341.32038574999996
Dominican Republic	98.53134141666666	98.53134141666666	98.53134141666666	98.53134141666666	98.53134141666666	197.06268283333333	295.59402425	394.12536566666665	394.12536566666665	295.59402425	197.06268283333333	98.53134141666666
Durango	28.95612702142857	28.95612702142857	28.95612702142857	28.95612702142857	28.95612702142857	28.95612702142857	28.95612702142857	57.91225404285714	57.91225404285714	28.95612702142857	28.95612702142857	28.95612702142857
East Java	859.0544541666666	859.0544541666666	572.7029694444444	286.3514847222222	286.3514847222222	286.3514847222222	286.3514847222222	286.3514847222222	286.3514847222222	286.3514847222222	286.3514847222222	572.7029694444444
East Kalimantan	710.5342923333333	710.5342923333333	473.6895282222222	236.8447641111111	236.8447641111111	236.8447641111111	236.8447641111111	236.8447641111111	236.8447641111111	236.8447641111111	236.8447641111111	473.6895282222222
East Nusa Tenggara	648.6733388333332	648.6733388333332	432.4488925555555	216.22444627777776	216.22444627777776	216.22444627777776	216.22444627777776	216.22444627777776	216.22444627777776	216.22444627777776	216.22444627777776	432.4488925555555
Ecuador	38.59651277777777	77.19302555555554	115.78953833333331	154.38605111111107	154.38605111111107	154.38605111111107	115.78953833333331	77.19302555555554	38.59651277777777	38.59651277777777	38.59651277777777	38.59651277777777
Egypt	58.35764776666667	58.35764776666667	58.35764776666667	58.35764776666667	58.35764776666667	58.35764776666667	58.35764776666667	58.35764776666667	58.35764776666667	58.35764776666667	58.35764776666667	58.35764776666667
El Salvador	304.0045988333333	304.0045988333333	304.0045988333333	304.0045988333333	304.0045988333333	304.0045988333333	304.0045988333333	304.0045988333333	304.0045988333333	304.0045988333333	304.0045988333333	304.0045988333333
England	0.0	0.0	0.0	0.0	0.0	0.0	0.0	0.0	0.0	0.0	0.0	0.0
Equatorial Guinea	80.694172125	80.694172125	80.694172125	80.694172125	80.694172125	80.694172125	80.694172125	80.694172125	80.694172125	80.694172125	80.694172125	80.694172125
Eritrea	31.620860849999996	31.620860849999996	31.620860849999996	31.620860849999996	31.620860849999996	31.620860849999996	31.620860849999996	31.620860849999996	31.620860849999996	31.620860849999996	31.620860849999996	31.620860849999996
Espirito Santo	195.89384313333332	391.78768626666664	391.78768626666664	391.78768626666664	195.89384313333332	195.89384313333332	195.89384313333332	195.89384313333332	195.89384313333332	195.89384313333332	195.89384313333332	195.89384313333332
Estonia	0.0	0.0	0.0	0.0	0.0	0.0	0.0	0.0	0.0	0.0	0.0	0.0
Ethiopia	3.170443059166667	3.170443059166667	3.170443059166667	3.170443059166667	3.170443059166667	3.170443059166667	3.170443059166667	3.170443059166667	3.170443059166667	3.170443059166667	3.170443059166667	3.170443059166667
Federated States of Micronesia	153.8494475	153.8494475	153.8494475	153.8494475	153.8494475	153.8494475	153.8494475	153.8494475	153.8494475	153.8494475	153.8494475	153.8494475
Fiji	127.09884908333333	127.09884908333333	127.09884908333333	127.09884908333333	127.09884908333333	127.09884908333333	127.09884908333333	127.09884908333333	127.09884908333333	127.09884908333333	127.09884908333333	127.09884908333333
Finland	0.0	0.0	0.0	0.0	0.0	0.0	0.0	0.0	0.0	0.0	0.0	0.0
Florida	3.855244301666667	3.855244301666667	3.855244301666667	3.855244301666667	3.855244301666667	3.855244301666667	3.855244301666667	3.855244301666667	3.855244301666667	3.855244301666667	3.855244301666667	3.855244301666667
France	0.0	0.0	0.0	0.0	0.0	0.0	0.0	0.0	0.0	0.0	0.0	0.0
Gabon	91.23065183333334	91.23065183333334	91.23065183333334	91.23065183333334	91.23065183333334	91.23065183333334	91.23065183333334	91.23065183333334	91.23065183333334	91.23065183333334	91.23065183333334	91.23065183333334
Georgia	0.0	0.0	0.0	0.0	0.0	0.0	0.0	0.0	0.0	0.0	0.0	0.0
Georgia US	0.0	0.0	0.0	0.0	0.0	0.0	0.0	0.0	0.0	0.0	0.0	0.0
Germany	0.0	0.0	0.0	0.0	0.0	0.0	0.0	0.0	0.0	0.0	0.0	0.0
Ghana	111.30975708333334	111.30975708333334	111.30975708333334	111.30975708333334	111.30975708333334	111.30975708333334	111.30975708333334	111.30975708333334	111.30975708333334	111.30975708333334	111.30975708333334	111.30975708333334
Goias	190.5720412	381.1440824	381.1440824	381.1440824	190.5720412	190.5720412	190.5720412	190.5720412	190.5720412	190.5720412	190.5720412	190.5720412
Gorontalo	14.554280405	14.554280405	9.702853603333333	4.851426801666666	4.851426801666666	4.851426801666666	4.851426801666666	4.851426801666666	4.851426801666666	4.851426801666666	4.851426801666666	9.702853603333333
Greece	0.0	0.0	0.0	0.0	0.0	0.0	0.0	0.0	0.0	0.0	0.0	0.0
Greenland	0.0	0.0	0.0	0.0	0.0	0.0	0.0	0.0	0.0	0.0	0.0	0.0
Grenada	158.00182099999998	158.00182099999998	158.00182099999998	158.00182099999998	158.00182099999998	158.00182099999998	158.00182099999998	158.00182099999998	158.00182099999998	158.00182099999998	158.00182099999998	158.00182099999998
Guam	0.0	0.0	0.0	0.0	0.0	0.0	0.0	0.0	0.0	0.0	0.0	0.0
Guanajuato	36.33758433571428	36.33758433571428	36.33758433571428	36.33758433571428	36.33758433571428	36.33758433571428	36.33758433571428	72.67516867142857	72.67516867142857	36.33758433571428	36.33758433571428	36.33758433571428
Guatemala	69.34731415	69.34731415	69.34731415	69.34731415	69.34731415	138.6946283	208.04194245	208.04194245	208.04194245	138.6946283	69.34731415	69.34731415
Guerrero	168.75923635714284	168.75923635714284	168.75923635714284	168.75923635714284	168.75923635714284	168.75923635714284	168.75923635714284	337.5184727142857	337.5184727142857	168.75923635714284	168.75923635714284	168.75923635714284
Guinea	56.048615100000006	56.048615100000006	56.048615100000006	56.048615100000006	56.048615100000006	56.048615100000006	56.048615100000006	56.048615100000006	56.048615100000006	56.048615100000006	56.048615100000006	56.048615100000006
Guinea-Bissau	87.11662241666666	87.11662241666666	87.11662241666666	87.11662241666666	87.11662241666666	87.11662241666666	87.11662241666666	87.11662241666666	87.11662241666666	87.11662241666666	87.11662241666666	87.11662241666666
Guyana	191.56899633333333	191.56899633333333	191.56899633333333	191.56899633333333	191.56899633333333	191.56899633333333	191.56899633333333	191.56899633333333	191.56899633333333	191.56899633333333	191.56899633333333	191.56899633333333
Haiti	217.67445783333335	217.67445783333335	217.67445783333335	217.67445783333335	217.67445783333335	217.67445783333335	217.67445783333335	217.67445783333335	217.67445783333335	217.67445783333335	217.67445783333335	217.67445783333335
Hawaii	3.9603576883333336	3.9603576883333336	3.9603576883333336	3.9603576883333336	3.9603576883333336	3.9603576883333336	3.9603576883333336	3.9603576883333336	3.9603576883333336	3.9603576883333336	3.9603576883333336	3.9603576883333336
Hidalgo	36.27916402142857	36.27916402142857	36.27916402142857	36.27916402142857	36.27916402142857	36.27916402142857	36.27916402142857	72.55832804285714	72.55832804285714	36.27916402142857	36.27916402142857	36.27916402142857
Honduras	317.4566961333333	158.72834806666665	158.72834806666665	158.72834806666665	158.72834806666665	158.72834806666665	158.72834806666665	158.72834806666665	158.72834806666665	158.72834806666665	317.4566961333333	317.4566961333333
Hungary	0.0	0.0	0.0	0.0	0.0	0.0	0.0	0.0	0.0	0.0	0.0	0.0
Iceland	0.0	0.0	0.0	0.0	0.0	0.0	0.0	0.0	0.0	0.0	0.0	0.0
Idaho	0.0	0.0	0.0	0.0	0.0	0.0	0.0	0.0	0.0	0.0	0.0	0.0
Illinois	0.0	0.0	0.0	0.0	0.0	0.0	0.0	0.0	0.0	0.0	0.0	0.0
India	167.87639420833332	167.87639420833332	167.87639420833332	167.87639420833332	335.75278841666665	503.629182625	671.5055768333333	671.5055768333333	503.629182625	335.75278841666665	167.87639420833332	167.87639420833332
Indiana	0.0	0.0	0.0	0.0	0.0	0.0	0.0	0.0	0.0	0.0	0.0	0.0
Iowa	0.0	0.0	0.0	0.0	0.0	0.0	0.0	0.0	0.0	0.0	0.0	0.0
Iran	0.0	0.0	0.0	0.0	0.0	0.0	0.0	0.0	0.0	0.0	0.0	0.0
Iraq	0.0	0.0	0.0	0.0	0.0	0.0	0.0	0.0	0.0	0.0	0.0	0.0
Ireland	0.0	0.0	0.0	0.0	0.0	0.0	0.0	0.0	0.0	0.0	0.0	0.0
Israel	0.0	0.0	0.0	0.0	0.0	0.0	0.0	0.0	0.0	0.0	0.0	0.0
Italy	0.0	0.0	0.0	0.0	0.0	0.0	0.0	0.0	0.0	0.0	0.0	0.0
Jakarta	858.8979879999999	858.8979879999999	572.5986586666667	286.29932933333333	286.29932933333333	286.29932933333333	286.29932933333333	286.29932933333333	286.29932933333333	286.29932933333333	286.29932933333333	572.5986586666667
Jalisco	104.47395492857142	104.47395492857142	104.47395492857142	104.47395492857142	104.47395492857142	104.47395492857142	104.47395492857142	208.94790985714283	208.94790985714283	104.47395492857142	104.47395492857142	104.47395492857142
Jamaica	234.8082745	234.8082745	234.8082745	234.8082745	234.8082745	234.8082745	234.8082745	234.8082745	234.8082745	234.8082745	234.8082745	234.8082745
Jambi	33.25909443333333	33.25909443333333	22.17272962222222	11.08636481111111	11.08636481111111	11.08636481111111	11.08636481111111	11.08636481111111	11.08636481111111	11.08636481111111	11.08636481111111	22.17272962222222
Japan	0.0	0.0	0.0	0.0	0.0	0.0	0.0	0.0	0.0	0.0	0.0	0.0
Jordan	0.0	0.0	0.0	0.0	0.0	0.0	0.0	0.0	0.0	0.0	0.0	0.0
Kansas	0.0	0.0	0.0	0.0	0.0	0.0	0.0	0.0	0.0	0.0	0.0	0.0
Kazakhstan	0.0	0.0	0.0	0.0	0.0	0.0	0.0	0.0	0.0	0.0	0.0	0.0
Kentucky	0.0	0.0	0.0	0.0	0.0	0.0	0.0	0.0	0.0	0.0	0.0	0.0
Kenya	38.49067029	38.49067029	38.49067029	38.49067029	76.98134058	115.47201086999999	115.47201086999999	115.47201086999999	76.98134058	38.49067029	38.49067029	38.49067029
Kiribati	88.5553815	88.5553815	88.5553815	88.5553815	88.5553815	88.5553815	88.5553815	88.5553815	88.5553815	88.5553815	88.5553815	88.5553815
Kuwait	0.0	0.0	0.0	0.0	0.0	0.0	0.0	0.0	0.0	0.0	0.0	0.0
Kyrgyzstan	0.0	0.0	0.0	0.0	0.0	0.0	0.0	0.0	0.0	0.0	0.0	0.0
Lampung	20.095585649999997	20.095585649999997	13.397057099999998	6.698528549999999	6.698528549999999	6.698528549999999	6.698528549999999	6.698528549999999	6.698528549999999	6.698528549999999	6.698528549999999	13.397057099999998
Laos	54.44865043888888	54.44865043888888	54.44865043888888	54.44865043888888	54.44865043888888	108.89730087777777	163.34595131666666	163.34595131666666	108.89730087777777	54.44865043888888	54.44865043888888	54.44865043888888
Latvia	0.0	0.0	0.0	0.0	0.0	0.0	0.0	0.0	0.0	0.0	0.0	0.0
Lebanon	0.0	0.0	0.0	0.0	0.0	0.0	0.0	0.0	0.0	0.0	0.0	0.0
Lesotho	0.0	0.0	0.0	0.0	0.0	0.0	0.0	0.0	0.0	0.0	0.0	0.0
Liberia	93.58121358333334	93.58121358333334	93.58121358333334	93.58121358333334	93.58121358333334	93.58121358333334	93.58121358333334	93.58121358333334	93.58121358333334	93.58121358333334	93.58121358333334	93.58121358333334
Libya	0.0	0.0	0.0	0.0	0.0	0.0	0.0	0.0	0.0	0.0	0.0	0.0
Lithuania	0.0	0.0	0.0	0.0	0.0	0.0	0.0	0.0	0.0	0.0	0.0	0.0
Louisiana	0.0	0.0	0.0	0.0	0.0	0.0	0.0	0.0	0.0	0.0	0.0	0.0
Luxembourg	0.0	0.0	0.0	0.0	0.0	0.0	0.0	0.0	0.0	0.0	0.0	0.0
Mexico	35.13262253571428	35.13262253571428	35.13262253571428	35.13262253571428	35.13262253571428	35.13262253571428	35.13262253571428	70.26524507142857	70.26524507142857	35.13262253571428	35.13262253571428	35.13262253571428
Macedonia	0.0	0.0	0.0	0.0	0.0	0.0	0.0	0.0	0.0	0.0	0.0	0.0
Madagascar	46.81798225833334	46.81798225833334	46.81798225833334	46.81798225833334	46.81798225833334	46.81798225833334	46.81798225833334	46.81798225833334	46.81798225833334	46.81798225833334	46.81798225833334	46.81798225833334
Maine	0.0	0.0	0.0	0.0	0.0	0.0	0.0	0.0	0.0	0.0	0.0	0.0
Malawi	51.420448608333324	51.420448608333324	51.420448608333324	51.420448608333324	51.420448608333324	51.420448608333324	51.420448608333324	51.420448608333324	51.420448608333324	51.420448608333324	51.420448608333324	51.420448608333324
Malaysia	296.655869	148.3279345	148.3279345	148.3279345	148.3279345	148.3279345	148.3279345	296.655869	444.9838035	593.311738	593.311738	444.9838035
Maldives	131.27487944444445	131.27487944444445	131.27487944444445	131.27487944444445	262.5497588888889	393.8246383333333	393.8246383333333	262.5497588888889	131.27487944444445	131.27487944444445	131.27487944444445	131.27487944444445
Mali	35.412805391666666	35.412805391666666	35.412805391666666	35.412805391666666	35.412805391666666	35.412805391666666	35.412805391666666	35.412805391666666	35.412805391666666	35.412805391666666	35.412805391666666	35.412805391666666
Malta	0.0	0.0	0.0	0.0	0.0	0.0	0.0	0.0	0.0	0.0	0.0	0.0
Maluku	548.7565213333334	548.7565213333334	365.8376808888889	182.91884044444444	182.91884044444444	182.91884044444444	182.91884044444444	182.91884044444444	182.91884044444444	182.91884044444444	182.91884044444444	365.8376808888889
Maranhao	171.93109033333334	343.8621806666667	343.8621806666667	343.8621806666667	171.93109033333334	171.93109033333334	171.93109033333334	171.93109033333334	171.93109033333334	171.93109033333334	171.93109033333334	171.93109033333334
Marshall Islands	196.65375925	196.65375925	196.65375925	196.65375925	196.65375925	196.65375925	196.65375925	196.65375925	196.65375925	196.65375925	196.65375925	196.65375925
Maryland	0.0	0.0	0.0	0.0	0.0	0.0	0.0	0.0	0.0	0.0	0.0	0.0
Massachusetts	0.0	0.0	0.0	0.0	0.0	0.0	0.0	0.0	0.0	0.0	0.0	0.0
Mato Grosso	152.66831659999997	305.33663319999994	305.33663319999994	305.33663319999994	152.66831659999997	152.66831659999997	152.66831659999997	152.66831659999997	152.66831659999997	152.66831659999997	152.66831659999997	152.66831659999997
Mato Grosso do Sul	158.82516566666666	317.6503313333333	317.6503313333333	317.6503313333333	158.82516566666666	158.82516566666666	158.82516566666666	158.82516566666666	158.82516566666666	158.82516566666666	158.82516566666666	158.82516566666666
Mauritania	29.420636616666666	29.420636616666666	29.420636616666666	29.420636616666666	29.420636616666666	29.420636616666666	29.420636616666666	29.420636616666666	29.420636616666666	29.420636616666666	29.420636616666666	29.420636616666666
Mauritius	143.16223983333336	143.16223983333336	143.16223983333336	143.16223983333336	143.16223983333336	143.16223983333336	143.16223983333336	143.16223983333336	143.16223983333336	143.16223983333336	143.16223983333336	143.16223983333336
Mexico City	0.0	0.0	0.0	0.0	0.0	0.0	0.0	0.0	0.0	0.0	0.0	0.0
Michigan	0.0	0.0	0.0	0.0	0.0	0.0	0.0	0.0	0.0	0.0	0.0	0.0
Michoacan	50.27841934999999	50.27841934999999	50.27841934999999	50.27841934999999	50.27841934999999	50.27841934999999	50.27841934999999	100.55683869999999	100.55683869999999	50.27841934999999	50.27841934999999	50.27841934999999
Minas Gerais	148.5418704	297.0837408	297.0837408	297.0837408	148.5418704	148.5418704	148.5418704	148.5418704	148.5418704	148.5418704	148.5418704	148.5418704
Minnesota	0.0	0.0	0.0	0.0	0.0	0.0	0.0	0.0	0.0	0.0	0.0	0.0
Mississippi	0.0	0.0	0.0	0.0	0.0	0.0	0.0	0.0	0.0	0.0	0.0	0.0
Missouri	0.0	0.0	0.0	0.0	0.0	0.0	0.0	0.0	0.0	0.0	0.0	0.0
Moldova	0.0	0.0	0.0	0.0	0.0	0.0	0.0	0.0	0.0	0.0	0.0	0.0
Mongolia	0.0	0.0	0.0	0.0	0.0	0.0	0.0	0.0	0.0	0.0	0.0	0.0
Montana	0.0	0.0	0.0	0.0	0.0	0.0	0.0	0.0	0.0	0.0	0.0	0.0
Montenegro	0.0	0.0	0.0	0.0	0.0	0.0	0.0	0.0	0.0	0.0	0.0	0.0
Morelos	164.600361	164.600361	164.600361	164.600361	164.600361	164.600361	164.600361	329.200722	329.200722	164.600361	164.600361	164.600361
Morocco	0.0	0.0	0.0	0.0	0.0	0.0	0.0	0.0	0.0	0.0	0.0	0.0
Mozambique	54.18911314166667	54.18911314166667	54.18911314166667	54.18911314166667	54.18911314166667	54.18911314166667	54.18911314166667	54.18911314166667	54.18911314166667	54.18911314166667	54.18911314166667	54.18911314166667
Myanmar	44.45737215	44.45737215	44.45737215	44.45737215	44.45737215	88.9147443	133.37211645	133.37211645	88.9147443	44.45737215	44.45737215	44.45737215
Namibia	0.0	0.0	0.0	0.0	0.0	0.0	0.0	0.0	0.0	0.0	0.0	0.0
Nayarit	128.08804742857143	128.08804742857143	128.08804742857143	128.08804742857143	128.08804742857143	128.08804742857143	128.08804742857143	256.17609485714286	256.17609485714286	128.08804742857143	128.08804742857143	128.08804742857143
Nebraska	0.0	0.0	0.0	0.0	0.0	0.0	0.0	0.0	0.0	0.0	0.0	0.0
Nepal	111.39237585714285	111.39237585714285	111.39237585714285	111.39237585714285	111.39237585714285	111.39237585714285	111.39237585714285	111.39237585714285	222.7847517142857	222.7847517142857	111.39237585714285	111.39237585714285
Netherlands	0.0	0.0	0.0	0.0	0.0	0.0	0.0	0.0	0.0	0.0	0.0	0.0
Nevada	0.0	0.0	0.0	0.0	0.0	0.0	0.0	0.0	0.0	0.0	0.0	0.0
New Hampshire	0.0	0.0	0.0	0.0	0.0	0.0	0.0	0.0	0.0	0.0	0.0	0.0
New Jersey	0.0	0.0	0.0	0.0	0.0	0.0	0.0	0.0	0.0	0.0	0.0	0.0
New Mexico	0.0	0.0	0.0	0.0	0.0	0.0	0.0	0.0	0.0	0.0	0.0	0.0
New York	0.0	0.0	0.0	0.0	0.0	0.0	0.0	0.0	0.0	0.0	0.0	0.0
New Zealand	0.0	0.0	0.0	0.0	0.0	0.0	0.0	0.0	0.0	0.0	0.0	0.0
Nicaragua	150.05074283333335	150.05074283333335	150.05074283333335	150.05074283333335	150.05074283333335	300.1014856666667	450.15222850000004	600.2029713333334	600.2029713333334	450.15222850000004	300.1014856666667	150.05074283333335
Niger	32.61679461666667	32.61679461666667	32.61679461666667	32.61679461666667	32.61679461666667	32.61679461666667	32.61679461666667	32.61679461666667	32.61679461666667	32.61679461666667	32.61679461666667	32.61679461666667
Nigeria	106.58665508333333	106.58665508333333	106.58665508333333	106.58665508333333	106.58665508333333	106.58665508333333	106.58665508333333	106.58665508333333	106.58665508333333	106.58665508333333	106.58665508333333	106.58665508333333
North Carolina	0.0	0.0	0.0	0.0	0.0	0.0	0.0	0.0	0.0	0.0	0.0	0.0
North Dakota	0.0	0.0	0.0	0.0	0.0	0.0	0.0	0.0	0.0	0.0	0.0	0.0
North Kalimantan	137.57766588333334	137.57766588333334	91.71844392222222	45.85922196111111	45.85922196111111	45.85922196111111	45.85922196111111	45.85922196111111	45.85922196111111	45.85922196111111	45.85922196111111	91.71844392222222
North Korea	0.0	0.0	0.0	0.0	0.0	0.0	0.0	0.0	0.0	0.0	0.0	0.0
North Maluku	329.63294149999996	329.63294149999996	219.7552943333333	109.87764716666665	109.87764716666665	109.87764716666665	109.87764716666665	109.87764716666665	109.87764716666665	109.87764716666665	109.87764716666665	219.7552943333333
North Sulawesi	634.2518263333333	634.2518263333333	422.8345508888888	211.4172754444444	211.4172754444444	211.4172754444444	211.4172754444444	211.4172754444444	211.4172754444444	211.4172754444444	211.4172754444444	422.8345508888888
North Sumatra	843.621118	843.621118	562.4140786666667	281.20703933333334	281.20703933333334	281.20703933333334	281.20703933333334	281.20703933333334	281.20703933333334	281.20703933333334	281.20703933333334	562.4140786666667
Northern Ireland	0.0	0.0	0.0	0.0	0.0	0.0	0.0	0.0	0.0	0.0	0.0	0.0
Northern Mariana Islands	141.47826458333333	141.47826458333333	141.47826458333333	141.47826458333333	141.47826458333333	141.47826458333333	141.47826458333333	141.47826458333333	141.47826458333333	141.47826458333333	141.47826458333333	141.47826458333333
Norway	0.0	0.0	0.0	0.0	0.0	0.0	0.0	0.0	0.0	0.0	0.0	0.0
Nuevo Leon	127.26881378571427	127.26881378571427	127.26881378571427	127.26881378571427	127.26881378571427	127.26881378571427	127.26881378571427	254.53762757142854	254.53762757142854	127.26881378571427	127.26881378571427	127.26881378571427
Oaxaca	105.42576799999999	105.42576799999999	105.42576799999999	105.42576799999999	105.42576799999999	105.42576799999999	105.42576799999999	210.85153599999998	210.85153599999998	105.42576799999999	105.42576799999999	105.42576799999999
Ohio	0.0	0.0	0.0	0.0	0.0	0.0	0.0	0.0	0.0	0.0	0.0	0.0
Oklahoma	0.0	0.0	0.0	0.0	0.0	0.0	0.0	0.0	0.0	0.0	0.0	0.0
Oman	0.0	0.0	0.0	0.0	0.0	0.0	0.0	0.0	0.0	0.0	0.0	0.0
Oregon	0.0	0.0	0.0	0.0	0.0	0.0	0.0	0.0	0.0	0.0	0.0	0.0
Pakistan	106.47412641666666	106.47412641666666	106.47412641666666	106.47412641666666	106.47412641666666	106.47412641666666	106.47412641666666	106.47412641666666	106.47412641666666	106.47412641666666	106.47412641666666	106.47412641666666
Palestine	0.0	0.0	0.0	0.0	0.0	0.0	0.0	0.0	0.0	0.0	0.0	0.0
Panama	71.68051816666666	71.68051816666666	71.68051816666666	71.68051816666666	71.68051816666666	143.36103633333332	215.0415545	286.72207266666663	286.72207266666663	215.0415545	143.36103633333332	71.68051816666666
Papua	275.92324716666667	275.92324716666667	183.94883144444444	91.97441572222222	91.97441572222222	91.97441572222222	91.97441572222222	91.97441572222222	91.97441572222222	91.97441572222222	91.97441572222222	183.94883144444444
Papua New Guinea	52.405484916666666	52.405484916666666	52.405484916666666	52.405484916666666	52.405484916666666	52.405484916666666	52.405484916666666	52.405484916666666	52.405484916666666	52.405484916666666	52.405484916666666	52.405484916666666
Para	153.16401326666664	306.3280265333333	306.3280265333333	306.3280265333333	153.16401326666664	153.16401326666664	153.16401326666664	153.16401326666664	153.16401326666664	153.16401326666664	153.16401326666664	153.16401326666664
Paraiba	164.0017992	328.0035984	328.0035984	328.0035984	164.0017992	164.0017992	164.0017992	164.0017992	164.0017992	164.0017992	164.0017992	164.0017992
Paraguay	252.45082589999998	252.45082589999998	168.3005506	84.1502753	84.1502753	84.1502753	84.1502753	84.1502753	84.1502753	84.1502753	168.3005506	252.45082589999998
Parana	82.47294666666667	164.94589333333334	164.94589333333334	164.94589333333334	82.47294666666667	82.47294666666667	82.47294666666667	82.47294666666667	82.47294666666667	82.47294666666667	82.47294666666667	82.47294666666667
Pennsylvania	0.0	0.0	0.0	0.0	0.0	0.0	0.0	0.0	0.0	0.0	0.0	0.0
Pernambuco	165.67467406666665	331.3493481333333	331.3493481333333	331.3493481333333	165.67467406666665	165.67467406666665	165.67467406666665	165.67467406666665	165.67467406666665	165.67467406666665	165.67467406666665	165.67467406666665
Peru	34.0518931	68.1037862	102.1556793	102.1556793	102.1556793	68.1037862	34.0518931	34.0518931	34.0518931	34.0518931	34.0518931	34.0518931
Philippines	170.14671555	170.14671555	170.14671555	170.14671555	170.14671555	340.2934311	510.44014665	510.44014665	510.44014665	340.2934311	170.14671555	170.14671555
Piaui	123.42070346666667	246.84140693333333	246.84140693333333	246.84140693333333	123.42070346666667	123.42070346666667	123.42070346666667	123.42070346666667	123.42070346666667	123.42070346666667	123.42070346666667	123.42070346666667
Poland	0.0	0.0	0.0	0.0	0.0	0.0	0.0	0.0	0.0	0.0	0.0	0.0
Portugal	0.0	0.0	0.0	0.0	0.0	0.0	0.0	0.0	0.0	0.0	0.0	0.0
Puebla	42.92885297857143	42.92885297857143	42.92885297857143	42.92885297857143	42.92885297857143	42.92885297857143	42.92885297857143	85.85770595714285	85.85770595714285	42.92885297857143	42.92885297857143	42.92885297857143
Puerto Rico	122.57284734999999	122.57284734999999	122.57284734999999	122.57284734999999	122.57284734999999	245.14569469999998	367.71854204999994	367.71854204999994	367.71854204999994	245.14569469999998	122.57284734999999	122.57284734999999
Qatar	0.0	0.0	0.0	0.0	0.0	0.0	0.0	0.0	0.0	0.0	0.0	0.0
Queretaro	29.858724099999996	29.858724099999996	29.858724099999996	29.858724099999996	29.858724099999996	29.858724099999996	29.858724099999996	59.71744819999999	59.71744819999999	29.858724099999996	29.858724099999996	29.858724099999996
Quintana Roo	178.77347778571428	178.77347778571428	178.77347778571428	178.77347778571428	178.77347778571428	178.77347778571428	178.77347778571428	357.54695557142855	357.54695557142855	178.77347778571428	178.77347778571428	178.77347778571428
Rhode Island	0.0	0.0	0.0	0.0	0.0	0.0	0.0	0.0	0.0	0.0	0.0	0.0
Riau	364.28974949999997	364.28974949999997	242.85983299999998	121.42991649999999	121.42991649999999	121.42991649999999	121.42991649999999	121.42991649999999	121.42991649999999	121.42991649999999	121.42991649999999	242.85983299999998
Riau Islands	157.44661663333332	157.44661663333332	104.96441108888888	52.48220554444444	52.48220554444444	52.48220554444444	52.48220554444444	52.48220554444444	52.48220554444444	52.48220554444444	52.48220554444444	104.96441108888888
Rio de Janeiro	210.23805453333333	420.47610906666665	420.47610906666665	420.47610906666665	210.23805453333333	210.23805453333333	210.23805453333333	210.23805453333333	210.23805453333333	210.23805453333333	210.23805453333333	210.23805453333333
Rio Grande do Norte	173.57544213333333	347.15088426666665	347.15088426666665	347.15088426666665	173.57544213333333	173.57544213333333	173.57544213333333	173.57544213333333	173.57544213333333	173.57544213333333	173.57544213333333	173.57544213333333
Rio Grande do Sul	79.8456186	159.6912372	159.6912372	159.6912372	79.8456186	79.8456186	79.8456186	79.8456186	79.8456186	79.8456186	79.8456186	79.8456186
Romania	0.0	0.0	0.0	0.0	0.0	0.0	0.0	0.0	0.0	0.0	0.0	0.0
Rondonia	143.19831833333333	286.39663666666667	286.39663666666667	286.39663666666667	143.19831833333333	143.19831833333333	143.19831833333333	143.19831833333333	143.19831833333333	143.19831833333333	143.19831833333333	143.19831833333333
Roraima	126.20974353333334	252.41948706666668	252.41948706666668	252.41948706666668	126.20974353333334	126.20974353333334	126.20974353333334	126.20974353333334	126.20974353333334	126.20974353333334	126.20974353333334	126.20974353333334
Russian Federation	0.0	0.0	0.0	0.0	0.0	0.0	0.0	0.0	0.0	0.0	0.0	0.0
Rwanda	33.92127619166667	33.92127619166667	33.92127619166667	33.92127619166667	33.92127619166667	33.92127619166667	33.92127619166667	33.92127619166667	33.92127619166667	33.92127619166667	33.92127619166667	33.92127619166667
Sao Paulo	146.60041893333334	293.2008378666667	293.2008378666667	293.2008378666667	146.60041893333334	146.60041893333334	146.60041893333334	146.60041893333334	146.60041893333334	146.60041893333334	146.60041893333334	146.60041893333334
Saint Lucia	314.09990225	314.09990225	314.09990225	314.09990225	314.09990225	314.09990225	314.09990225	314.09990225	314.09990225	314.09990225	314.09990225	314.09990225
Saint Vincent and the Grenadines	175.59843216666664	175.59843216666664	175.59843216666664	175.59843216666664	175.59843216666664	175.59843216666664	175.59843216666664	175.59843216666664	175.59843216666664	175.59843216666664	175.59843216666664	175.59843216666664
Samoa	116.32364583333333	116.32364583333333	116.32364583333333	116.32364583333333	116.32364583333333	116.32364583333333	116.32364583333333	116.32364583333333	116.32364583333333	116.32364583333333	116.32364583333333	116.32364583333333
San Luis Potosi	52.147201457142856	52.147201457142856	52.147201457142856	52.147201457142856	52.147201457142856	52.147201457142856	52.147201457142856	104.29440291428571	104.29440291428571	52.147201457142856	52.147201457142856	52.147201457142856
Santa Catarina	55.796646259999996	111.59329251999999	111.59329251999999	111.59329251999999	55.796646259999996	55.796646259999996	55.796646259999996	55.796646259999996	55.796646259999996	55.796646259999996	55.796646259999996	55.796646259999996
Sao Tome and Principe	0.0	0.0	0.0	0.0	0.0	0.0	0.0	0.0	0.0	0.0	0.0	0.0
Saudi Arabia	8.295737183333333	8.295737183333333	8.295737183333333	8.295737183333333	16.591474366666667	24.887211550000004	24.887211550000004	16.591474366666667	8.295737183333333	8.295737183333333	8.295737183333333	8.295737183333333
Scotland	0.0	0.0	0.0	0.0	0.0	0.0	0.0	0.0	0.0	0.0	0.0	0.0
Senegal	74.20678575	74.20678575	74.20678575	74.20678575	74.20678575	74.20678575	74.20678575	74.20678575	74.20678575	74.20678575	74.20678575	74.20678575
Serbia	0.0	0.0	0.0	0.0	0.0	0.0	0.0	0.0	0.0	0.0	0.0	0.0
Sergipe	208.9491844	417.8983688	417.8983688	417.8983688	208.9491844	208.9491844	208.9491844	208.9491844	208.9491844	208.9491844	208.9491844	208.9491844
Seychelles	207.48149891666665	207.48149891666665	207.48149891666665	207.48149891666665	207.48149891666665	207.48149891666665	207.48149891666665	207.48149891666665	207.48149891666665	207.48149891666665	207.48149891666665	207.48149891666665
Sierra Leone	98.10173291666666	98.10173291666666	98.10173291666666	98.10173291666666	98.10173291666666	98.10173291666666	98.10173291666666	98.10173291666666	98.10173291666666	98.10173291666666	98.10173291666666	98.10173291666666
Sinaloa	126.48126585714284	126.48126585714284	126.48126585714284	126.48126585714284	126.48126585714284	126.48126585714284	126.48126585714284	252.9625317142857	252.9625317142857	126.48126585714284	126.48126585714284	126.48126585714284
Singapore	278.64724466666667	139.32362233333333	139.32362233333333	139.32362233333333	139.32362233333333	139.32362233333333	139.32362233333333	139.32362233333333	139.32362233333333	278.64724466666667	417.970867	417.970867
Slovakia	0.0	0.0	0.0	0.0	0.0	0.0	0.0	0.0	0.0	0.0	0.0	0.0
Slovenia	0.0	0.0	0.0	0.0	0.0	0.0	0.0	0.0	0.0	0.0	0.0	0.0
Solomon Islands	69.67690946666666	69.67690946666666	69.67690946666666	69.67690946666666	69.67690946666666	69.67690946666666	69.67690946666666	69.67690946666666	69.67690946666666	69.67690946666666	69.67690946666666	69.67690946666666
Somalia	37.46559	37.46559	37.46559	37.46559	37.46559	37.46559	37.46559	37.46559	37.46559	37.46559	37.46559	37.46559
Sonora	69.39987192142857	69.39987192142857	69.39987192142857	69.39987192142857	69.39987192142857	69.39987192142857	69.39987192142857	138.79974384285714	138.79974384285714	69.39987192142857	69.39987192142857	69.39987192142857
South Africa	0.0	0.0	0.0	0.0	0.0	0.0	0.0	0.0	0.0	0.0	0.0	0.0
South Carolina	0.0	0.0	0.0	0.0	0.0	0.0	0.0	0.0	0.0	0.0	0.0	0.0
South Dakota	0.0	0.0	0.0	0.0	0.0	0.0	0.0	0.0	0.0	0.0	0.0	0.0
South Kalimantan	290.92675499999996	290.92675499999996	193.95117	96.975585	96.975585	96.975585	96.975585	96.975585	96.975585	96.975585	96.975585	193.95117
South Korea	0.0	0.0	0.0	0.0	0.0	0.0	0.0	0.0	0.0	0.0	0.0	0.0
South Sudan	31.1201525	31.1201525	31.1201525	31.1201525	31.1201525	31.1201525	31.1201525	31.1201525	31.1201525	31.1201525	31.1201525	31.1201525
South Sulawesi	834.4481571666666	834.4481571666666	556.2987714444445	278.14938572222223	278.14938572222223	278.14938572222223	278.14938572222223	278.14938572222223	278.14938572222223	278.14938572222223	278.14938572222223	556.2987714444445
South Sumatra	843.4364605000001	843.4364605000001	562.2909736666667	281.14548683333334	281.14548683333334	281.14548683333334	281.14548683333334	281.14548683333334	281.14548683333334	281.14548683333334	281.14548683333334	562.2909736666667
Southeast Sulawesi	277.0099093333333	277.0099093333333	184.67327288888887	92.33663644444444	92.33663644444444	92.33663644444444	92.33663644444444	92.33663644444444	92.33663644444444	92.33663644444444	92.33663644444444	184.67327288888887
Spain	0.0	0.0	0.0	0.0	0.0	0.0	0.0	0.0	0.0	0.0	0.0	0.0
Sri Lanka	128.73473905555556	128.73473905555556	128.73473905555556	128.73473905555556	128.73473905555556	128.73473905555556	128.73473905555556	257.46947811111113	386.2042171666667	386.2042171666667	257.46947811111113	128.73473905555556
Sudan	39.895202375000004	39.895202375000004	39.895202375000004	39.895202375000004	39.895202375000004	39.895202375000004	39.895202375000004	39.895202375000004	39.895202375000004	39.895202375000004	39.895202375000004	39.895202375000004
Suriname	150.45134208333334	150.45134208333334	150.45134208333334	150.45134208333334	150.45134208333334	150.45134208333334	150.45134208333334	150.45134208333334	150.45134208333334	150.45134208333334	150.45134208333334	150.45134208333334
Swaziland	0.0	0.0	0.0	0.0	0.0	0.0	0.0	0.0	0.0	0.0	0.0	0.0
Sweden	0.0	0.0	0.0	0.0	0.0	0.0	0.0	0.0	0.0	0.0	0.0	0.0
Switzerland	0.0	0.0	0.0	0.0	0.0	0.0	0.0	0.0	0.0	0.0	0.0	0.0
Syria	0.0	0.0	0.0	0.0	0.0	0.0	0.0	0.0	0.0	0.0	0.0	0.0
Tabasco	196.3769064285714	196.3769064285714	196.3769064285714	196.3769064285714	196.3769064285714	196.3769064285714	196.3769064285714	392.7538128571428	392.7538128571428	196.3769064285714	196.3769064285714	196.3769064285714
Taiwan	84.32653810000001	84.32653810000001	84.32653810000001	84.32653810000001	84.32653810000001	84.32653810000001	168.65307620000002	252.9796143	252.9796143	252.9796143	168.65307620000002	84.32653810000001
Tajikistan	0.0	0.0	0.0	0.0	0.0	0.0	0.0	0.0	0.0	0.0	0.0	0.0
Tamaulipas	115.80997078571427	115.80997078571427	115.80997078571427	115.80997078571427	115.80997078571427	115.80997078571427	115.80997078571427	231.61994157142854	231.61994157142854	115.80997078571427	115.80997078571427	115.80997078571427
Tanzania	43.793618941666665	43.793618941666665	43.793618941666665	43.793618941666665	43.793618941666665	43.793618941666665	43.793618941666665	43.793618941666665	43.793618941666665	43.793618941666665	43.793618941666665	43.793618941666665
Tennessee	0.0	0.0	0.0	0.0	0.0	0.0	0.0	0.0	0.0	0.0	0.0	0.0
Texas	3.9300941625	3.9300941625	3.9300941625	3.9300941625	3.9300941625	3.9300941625	3.9300941625	3.9300941625	3.9300941625	3.9300941625	3.9300941625	3.9300941625
Thailand	80.41818118518518	80.41818118518518	80.41818118518518	80.41818118518518	160.83636237037035	241.25454355555553	321.6727247407407	321.6727247407407	321.6727247407407	241.25454355555553	160.83636237037035	80.41818118518518
The Bahamas	250.35002441666666	250.35002441666666	250.35002441666666	250.35002441666666	250.35002441666666	250.35002441666666	250.35002441666666	250.35002441666666	250.35002441666666	250.35002441666666	250.35002441666666	250.35002441666666
The Gambia	99.01459991666667	99.01459991666667	99.01459991666667	99.01459991666667	99.01459991666667	99.01459991666667	99.01459991666667	99.01459991666667	99.01459991666667	99.01459991666667	99.01459991666667	99.01459991666667
Timor-Leste	50.705091833333334	50.705091833333334	50.705091833333334	50.705091833333334	50.705091833333334	50.705091833333334	50.705091833333334	50.705091833333334	50.705091833333334	50.705091833333334	50.705091833333334	50.705091833333334
Tlaxcala	29.841968249999997	29.841968249999997	29.841968249999997	29.841968249999997	29.841968249999997	29.841968249999997	29.841968249999997	59.683936499999994	59.683936499999994	29.841968249999997	29.841968249999997	29.841968249999997
Tocantins	94.4818418	188.9636836	188.9636836	188.9636836	94.4818418	94.4818418	94.4818418	94.4818418	94.4818418	94.4818418	94.4818418	94.4818418
Togo	77.36048976666667	77.36048976666667	77.36048976666667	77.36048976666667	77.36048976666667	77.36048976666667	77.36048976666667	77.36048976666667	77.36048976666667	77.36048976666667	77.36048976666667	77.36048976666667
Tonga	184.97209541666666	184.97209541666666	184.97209541666666	184.97209541666666	184.97209541666666	184.97209541666666	184.97209541666666	184.97209541666666	184.97209541666666	184.97209541666666	184.97209541666666	184.97209541666666
Trinidad and Tobago	323.2159169166667	323.2159169166667	323.2159169166667	323.2159169166667	323.2159169166667	323.2159169166667	323.2159169166667	323.2159169166667	323.2159169166667	323.2159169166667	323.2159169166667	323.2159169166667
Tunisia	0.0	0.0	0.0	0.0	0.0	0.0	0.0	0.0	0.0	0.0	0.0	0.0
Turkey	0.0	0.0	0.0	0.0	0.0	0.0	0.0	0.0	0.0	0.0	0.0	0.0
Turkmenistan	0.0	0.0	0.0	0.0	0.0	0.0	0.0	0.0	0.0	0.0	0.0	0.0
Uganda	73.80360767500001	73.80360767500001	73.80360767500001	73.80360767500001	73.80360767500001	73.80360767500001	73.80360767500001	73.80360767500001	73.80360767500001	73.80360767500001	73.80360767500001	73.80360767500001
Ukraine	0.0	0.0	0.0	0.0	0.0	0.0	0.0	0.0	0.0	0.0	0.0	0.0
United Arab Emirates	0.0	0.0	0.0	0.0	0.0	0.0	0.0	0.0	0.0	0.0	0.0	0.0
Uruguay	0.0	0.0	0.0	0.0	0.0	0.0	0.0	0.0	0.0	0.0	0.0	0.0
Utah	0.0	0.0	0.0	0.0	0.0	0.0	0.0	0.0	0.0	0.0	0.0	0.0
Uzbekistan	0.0	0.0	0.0	0.0	0.0	0.0	0.0	0.0	0.0	0.0	0.0	0.0
Vanuatu	78.04153026666667	78.04153026666667	52.027686844444446	26.013843422222223	26.013843422222223	26.013843422222223	26.013843422222223	26.013843422222223	26.013843422222223	26.013843422222223	26.013843422222223	52.027686844444446
Venezuela	81.03920455000001	81.03920455000001	81.03920455000001	81.03920455000001	81.03920455000001	81.03920455000001	162.07840910000002	243.11761364999998	243.11761364999998	243.11761364999998	162.07840910000002	81.03920455000001
Veracruz	160.24968592857144	160.24968592857144	160.24968592857144	160.24968592857144	160.24968592857144	160.24968592857144	160.24968592857144	320.4993718571429	320.4993718571429	160.24968592857144	160.24968592857144	160.24968592857144
Vermont	0.0	0.0	0.0	0.0	0.0	0.0	0.0	0.0	0.0	0.0	0.0	0.0
Vietnam	55.15751151851851	55.15751151851851	55.15751151851851	55.15751151851851	110.31502303703702	165.47253455555554	220.63004607407404	220.63004607407404	220.63004607407404	165.47253455555554	110.31502303703702	55.15751151851851
Virgin Islands	196.29105533333333	196.29105533333333	196.29105533333333	196.29105533333333	196.29105533333333	196.29105533333333	196.29105533333333	196.29105533333333	196.29105533333333	196.29105533333333	196.29105533333333	196.29105533333333
Virginia	0.0	0.0	0.0	0.0	0.0	0.0	0.0	0.0	0.0	0.0	0.0	0.0
Wales	0.0	0.0	0.0	0.0	0.0	0.0	0.0	0.0	0.0	0.0	0.0	0.0
Washington	0.0	0.0	0.0	0.0	0.0	0.0	0.0	0.0	0.0	0.0	0.0	0.0
West Java	841.8631601666666	841.8631601666666	561.2421067777777	280.62105338888887	280.62105338888887	280.62105338888887	280.62105338888887	280.62105338888887	280.62105338888887	280.62105338888887	280.62105338888887	561.2421067777777
West Kalimantan	577.4389826666667	577.4389826666667	384.9593217777778	192.4796608888889	192.4796608888889	192.4796608888889	192.4796608888889	192.4796608888889	192.4796608888889	192.4796608888889	192.4796608888889	384.9593217777778
West Nusa Tenggara	851.2056279999999	851.2056279999999	567.4704186666667	283.73520933333333	283.73520933333333	283.73520933333333	283.73520933333333	283.73520933333333	283.73520933333333	283.73520933333333	283.73520933333333	567.4704186666667
West Papua	373.1101541666667	373.1101541666667	248.7401027777778	124.3700513888889	124.3700513888889	124.3700513888889	124.3700513888889	124.3700513888889	124.3700513888889	124.3700513888889	124.3700513888889	248.7401027777778
West Sulawesi	752.0100248333333	752.0100248333333	501.3400165555555	250.67000827777775	250.67000827777775	250.67000827777775	250.67000827777775	250.67000827777775	250.67000827777775	250.67000827777775	250.67000827777775	501.3400165555555
West Sumatra	439.88774866666665	439.88774866666665	293.2584991111111	146.62924955555556	146.62924955555556	146.62924955555556	146.62924955555556	146.62924955555556	146.62924955555556	146.62924955555556	146.62924955555556	293.2584991111111
West Virginia	0.0	0.0	0.0	0.0	0.0	0.0	0.0	0.0	0.0	0.0	0.0	0.0
Wisconsin	0.0	0.0	0.0	0.0	0.0	0.0	0.0	0.0	0.0	0.0	0.0	0.0
Wyoming	0.0	0.0	0.0	0.0	0.0	0.0	0.0	0.0	0.0	0.0	0.0	0.0
Yemen	39.07908942500001	39.07908942500001	39.07908942500001	39.07908942500001	39.07908942500001	39.07908942500001	39.07908942500001	39.07908942500001	39.07908942500001	39.07908942500001	39.07908942500001	39.07908942500001
Yogyakarta	844.0592286666666	844.0592286666666	562.7061524444445	281.3530762222222	281.3530762222222	281.3530762222222	281.3530762222222	281.3530762222222	281.3530762222222	281.3530762222222	281.3530762222222	562.7061524444445
Yucatan	199.65764264285713	199.65764264285713	199.65764264285713	199.65764264285713	199.65764264285713	199.65764264285713	199.65764264285713	399.31528528571425	399.31528528571425	199.65764264285713	199.65764264285713	199.65764264285713
Zacatecas	30.620164075	30.620164075	30.620164075	30.620164075	30.620164075	30.620164075	30.620164075	30.620164075	30.620164075	30.620164075	30.620164075	30.620164075
Zambia	36.47797138333334	36.47797138333334	36.47797138333334	36.47797138333334	36.47797138333334	36.47797138333334	36.47797138333334	36.47797138333334	36.47797138333334	36.47797138333334	36.47797138333334	36.47797138333334
Zimbabwe	29.671288141666665	29.671288141666665	29.671288141666665	29.671288141666665	29.671288141666665	29.671288141666665	29.671288141666665	29.671288141666665	29.671288141666665	29.671288141666665	29.671288141666665	29.671288141666665
Indonesia	692.2285991666668	692.2285991666668	461.4857327777778	230.7428663888889	230.7428663888889	230.7428663888889	230.7428663888889	230.7428663888889	230.7428663888889	230.7428663888889	230.7428663888889	461.4857327777778
Anguilla	304.011389	304.011389	304.011389	304.011389	304.011389	304.011389	304.011389	304.011389	304.011389	304.011389	304.011389	304.011389
Antarctica	0.0	0.0	0.0	0.0	0.0	0.0	0.0	0.0	0.0	0.0	0.0	0.0
Aruba	81.03920455000001	81.03920455000001	81.03920455000001	81.03920455000001	81.03920455000001	81.03920455000001	162.07840910000002	243.11761364999998	243.11761364999998	243.11761364999998	162.07840910000002	81.03920455000001
Bonaire, Saint Eustatius & Saba	304.011389	304.011389	304.011389	304.011389	304.011389	304.011389	304.011389	304.011389	304.011389	304.011389	304.011389	304.011389
Cayman Islands	234.8082745	234.8082745	234.8082745	234.8082745	234.8082745	234.8082745	234.8082745	234.8082745	234.8082745	234.8082745	234.8082745	234.8082745
Channel Islands	0.0	0.0	0.0	0.0	0.0	0.0	0.0	0.0	0.0	0.0	0.0	0.0
Christmas Island	0.0	0.0	0.0	0.0	0.0	0.0	0.0	0.0	0.0	0.0	0.0	0.0
Cocos (Keeling) Islands	0.0	0.0	0.0	0.0	0.0	0.0	0.0	0.0	0.0	0.0	0.0	0.0
Cook Islands	184.97209541666666	184.97209541666666	184.97209541666666	184.97209541666666	184.97209541666666	184.97209541666666	184.97209541666666	184.97209541666666	184.97209541666666	184.97209541666666	184.97209541666666	184.97209541666666
Curacao	81.03920455000001	81.03920455000001	81.03920455000001	81.03920455000001	81.03920455000001	81.03920455000001	162.07840910000002	243.11761364999998	243.11761364999998	243.11761364999998	162.07840910000002	81.03920455000001
Falkland Islands	0.0	0.0	0.0	0.0	0.0	0.0	0.0	0.0	0.0	0.0	0.0	0.0
French Guiana	150.45134208333334	150.45134208333334	150.45134208333334	150.45134208333334	150.45134208333334	150.45134208333334	150.45134208333334	150.45134208333334	150.45134208333334	150.45134208333334	150.45134208333334	150.45134208333334
French Polynesia	184.97209541666666	184.97209541666666	184.97209541666666	184.97209541666666	184.97209541666666	184.97209541666666	184.97209541666666	184.97209541666666	184.97209541666666	184.97209541666666	184.97209541666666	184.97209541666666
Gibraltar	0.0	0.0	0.0	0.0	0.0	0.0	0.0	0.0	0.0	0.0	0.0	0.0
Guadeloupe	304.011389	304.011389	304.011389	304.011389	304.011389	304.011389	304.011389	304.011389	304.011389	304.011389	304.011389	304.011389
Hong Kong	10.315805883333333	10.315805883333333	10.315805883333333	10.315805883333333	10.315805883333333	10.315805883333333	20.631611766666666	30.94741765	30.94741765	20.631611766666666	10.315805883333333	10.315805883333333
Inner Hebrides	0.0	0.0	0.0	0.0	0.0	0.0	0.0	0.0	0.0	0.0	0.0	0.0
Isle of Man	0.0	0.0	0.0	0.0	0.0	0.0	0.0	0.0	0.0	0.0	0.0	0.0
Liechtenstein	0.0	0.0	0.0	0.0	0.0	0.0	0.0	0.0	0.0	0.0	0.0	0.0
Macau	10.315805883333333	10.315805883333333	10.315805883333333	10.315805883333333	10.315805883333333	10.315805883333333	20.631611766666666	30.94741765	30.94741765	20.631611766666666	10.315805883333333	10.315805883333333
Martinique	314.09990225	314.09990225	314.09990225	314.09990225	314.09990225	314.09990225	314.09990225	314.09990225	314.09990225	314.09990225	314.09990225	314.09990225
Mayotte	74.70589788333332	74.70589788333332	74.70589788333332	74.70589788333332	74.70589788333332	74.70589788333332	74.70589788333332	74.70589788333332	74.70589788333332	74.70589788333332	74.70589788333332	74.70589788333332
Monaco	0.0	0.0	0.0	0.0	0.0	0.0	0.0	0.0	0.0	0.0	0.0	0.0
Montserrat	304.011389	304.011389	304.011389	304.011389	304.011389	304.011389	304.011389	304.011389	304.011389	304.011389	304.011389	304.011389
Nauru	196.65375925	196.65375925	196.65375925	196.65375925	196.65375925	196.65375925	196.65375925	196.65375925	196.65375925	196.65375925	196.65375925	196.65375925
New Caledonia	78.04153026666667	78.04153026666667	52.027686844444446	26.013843422222223	26.013843422222223	26.013843422222223	26.013843422222223	26.013843422222223	26.013843422222223	26.013843422222223	26.013843422222223	52.027686844444446
Niue	184.97209541666666	184.97209541666666	184.97209541666666	184.97209541666666	184.97209541666666	184.97209541666666	184.97209541666666	184.97209541666666	184.97209541666666	184.97209541666666	184.97209541666666	184.97209541666666
Norfolk Island	0.0	0.0	0.0	0.0	0.0	0.0	0.0	0.0	0.0	0.0	0.0	0.0
Palau	153.8494475	153.8494475	153.8494475	153.8494475	153.8494475	153.8494475	153.8494475	153.8494475	153.8494475	153.8494475	153.8494475	153.8494475
Reunion	143.16223983333336	143.16223983333336	143.16223983333336	143.16223983333336	143.16223983333336	143.16223983333336	143.16223983333336	143.16223983333336	143.16223983333336	143.16223983333336	143.16223983333336	143.16223983333336
Saint Helena	0.0	0.0	0.0	0.0	0.0	0.0	0.0	0.0	0.0	0.0	0.0	0.0
Saint Kitts and Nevis	304.011389	304.011389	304.011389	304.011389	304.011389	304.011389	304.011389	304.011389	304.011389	304.011389	304.011389	304.011389
Saint Pierre and Miquelon	0.0	0.0	0.0	0.0	0.0	0.0	0.0	0.0	0.0	0.0	0.0	0.0
Shetland Islands	0.0	0.0	0.0	0.0	0.0	0.0	0.0	0.0	0.0	0.0	0.0	0.0
Sint Maarten	304.011389	304.011389	304.011389	304.011389	304.011389	304.011389	304.011389	304.011389	304.011389	304.011389	304.011389	304.011389
Turks and Caicos Islands	195.59879841666665	195.59879841666665	195.59879841666665	195.59879841666665	195.59879841666665	195.59879841666665	195.59879841666665	195.59879841666665	195.59879841666665	195.59879841666665	195.59879841666665	195.59879841666665
Tuvalu	69.67690946666666	69.67690946666666	69.67690946666666	69.67690946666666	69.67690946666666	69.67690946666666	69.67690946666666	69.67690946666666	69.67690946666666	69.67690946666666	69.67690946666666	69.67690946666666
United States Minor Outlying Islands	0.0	0.0	0.0	0.0	0.0	0.0	0.0	0.0	0.0	0.0	0.0	0.0
Wallis and Futuna Islands	116.32364583333333	116.32364583333333	116.32364583333333	116.32364583333333	116.32364583333333	116.32364583333333	116.32364583333333	116.32364583333333	116.32364583333333	116.32364583333333	116.32364583333333	116.32364583333333
Western Sahara	0.0	0.0	0.0	0.0	0.0	0.0	0.0	0.0	0.0	0.0	0.0	0.0
ACT	0.0	0.0	0.0	0.0	0.0	0.0	0.0	0.0	0.0	0.0	0.0	0.0
NSW	0.0	0.0	0.0	0.0	0.0	0.0	0.0	0.0	0.0	0.0	0.0	0.0
NT	0.0	0.0	0.0	0.0	0.0	0.0	0.0	0.0	0.0	0.0	0.0	0.0
SA	0.0	0.0	0.0	0.0	0.0	0.0	0.0	0.0	0.0	0.0	0.0	0.0
QLD	0.6686211271428572	1.3372422542857143	1.3372422542857143	0.6686211271428572	0.6686211271428572	0.6686211271428572	0.6686211271428572	0.6686211271428572	0.6686211271428572	0.6686211271428572	0.6686211271428572	0.6686211271428572
TAS	0.0	0.0	0.0	0.0	0.0	0.0	0.0	0.0	0.0	0.0	0.0	0.0
VIC	0.0	0.0	0.0	0.0	0.0	0.0	0.0	0.0	0.0	0.0	0.0	0.0
WA	0.0	0.0	0.0	0.0	0.0	0.0	0.0	0.0	0.0	0.0	0.0	0.0
